# Supplementary material for: A phase I open-label clinical trial to study drug-drug interactions of Dorzagliatin and Sitagliptin in patients with type 2 diabetes and obesity
Source: Nat Commun. 2023 Mar 14;14:1405. doi: 10.1038/s41467-023-36946-7 (PMC10014962; doi:10.1038/s41467-023-36946-7)
Supplement: Supplementary file 4 — Source Data [file 41467_2023_36946_MOESM4_ESM.xlsx]

## Sheet: Data in Figure 1
	Fig 1a	Glucose
	Sitagliptin		Sitagliptin+Dorzagliatin		Dorzagliatin
			481		128
			162		377
			147		447
			324		450
			274		269
	462		386		521
	512		443		272
	346		164		330
	364		158		302
	303		210		215
			97		329
	415		315		265
	306		217		579
	449		155		259
	243		257
	mean	sd	mean	sd	mean	sd
	378	87.8	253	116	339	124
	Fig 1b	C-peptide
	Sitagliptin		Sitagliptin+Dorzagliatin		Dorzagliatin
	6.85		11.1		9.24
	6.36		10.9		14.5
			19.6		7.27
			6.73		7.35
	15.9		14.7		7.1
	9.21		10.9		10.7
	15.6		19.5		18
	21.7		27		7.24
	10.6		12.6		12
	14.7		9.01		5.85
	9.59		7.33		6.47
	6.15		7.41		12.6
	13.1		21.1		13.9
	21		29.1		5.29
	7.1		9.56
	mean	sd	mean	sd	mean	sd
	12.1	5.35	14.4	7.18	9.82	3.86
	Fig 1c	GLP-1total
	Sitagliptin		Sitagliptin+Dorzagliatin		Dorzagliatin
	14.5		7.95		22.7
			2.39		21
	12		13.1		40.9
	5.3		10.4		16.4
	12.1		0.875		9.62
	12		14.1		45.9
	13.5		2.7		35.9
	5.06		15.9		31.3
	9.95		22.2		21.3
	22.1		5.73		24.8
					8.1
					12.3
	4.47				14.5
	61		35		14.5
	3.84		4.23		c
	mean	sd	mean	sd	mean	sd
	14.7	15.5	11.2	9.85	22.8	11.7
	Fig 1d	GLP-1active
	Sitagliptin		Sitagliptin+Dorzagliatin		Dorzagliatin
	20.4		13.7		8.58
	3.26		4.21
					10.4
	9.72		18.4
					2.37
	16.2		16.2		11.6
	16.6		8.18		9.86
	10.6		24.5		7.77
	13.5		23.3		NR
					NR
					2.24
	3.1		0.986		2.92
	9.66		5.59		3.85
					3.02
	4.86		7.17
	mean	sd	mean	sd	mean	sd
	10.8	5.93	12.2	8.21	6.26	3.73
		Fig 1e
		under sitagliptin monotherapy
		C peptide			GLP-1active		GLP-1total
	0			0
	0.25			0.25
	0.5	2.1		0.5	3.33		6.42
	1	3.79		1	9.85		17.33
	1.5	5.54		1.5	9.56		14.17
	2	6.17		2	7.79		9.6
	2.5	6.59		2.5	5.87		7.64
	3	6.07		3	3.75		5.09
	3.5	5.28		3.5	3.84		4.9
	4			4
	4.5	3.95		4.5	3.92		5.38
	5			5
	5.5			5.5
	6			6
	Fig 1f
	under sitagliptin+dorzagliatin therapy
		C peptide			GLP-1active		GLP-1total
	0			0
	0.25			0.25
	0.5	2.32		0.5	4.62		7.87
	1	4.5		1	11.98		15.45
	1.5	6.99		1.5	10.81		12.53
	2	6.99		2	7.01		9.26
	2.5	8.2		2.5	8.34		9.22
	3	7.27		3	4.73		5.75
	3.5	5.68		3.5	3.88		4.89
	4			4
	4.5	3.88		4.5	5.31		6.73
	5			5
	5.5			5.5
	6			6
	Fig 1g
	under dorzagliatin monotherapy
		C peptide			GLP-1active		GLP-1total
	0			0
	0.25			0.25
	0.5	2.34		0.5	1.75		7.51
	1	3.96		1	8.09		27.08
	1.5	5.49		1.5	5.63		23.43
	2	5.43		2	2.96		12.68
	2.5	6.12		2.5	2.45		11.27
	3	5.48		3	1.47		6.87
	3.5	4.73		3.5	0.99		5.07
	4			4
	4.5	3.65		4.5	0.95		5.17
	5			5
	5.5			5.5
	6			6

## Sheet: Data in Figure 2
	ΔC30/ΔG30							ΔGLP-1active30/ΔG30							ΔGLP-1total30/ΔG30
	Sita		Sita+Dorza		Dorza			Sita		Sita+Dorza		Dorza			Sita		Sita+Dorza		Dorza
	0.00555556		0.0147414		NA			0.0725556		0.0983621		NA			0.0942178		NA		NA
	NA		0.0283929		0.042716			NA		0.0617857		0.397284			NA		0.0607964		0.128656
	NA		0.169231		0.0228235			NA		0.357692		0.105294			NA		NA		NA
	NA		0.0114583		0.00928571			NA		0.0795833		0.181071			NA		0.0941141		0.0495589
	NA		0.0486441		0.0143836			NA		0.02		0.136849			NA		NA		NA
	0.00936842		0.00978261		0.0144595			0.0691579		0.0527174		0.09			0.0815205		0.0503087		0.026923
	0.0262832		0.030431		0.02625			0.0915929		0.092931		0.455156			0.100165		0.130862		0.149475
	0.0146		0.0365		0.0116867			0.0464		0.111375		0.377711			0.068846		0.182936		0.121468
	0.0221622		0.0301235		0.0185294			0.0466216		0.126543		0.22598			0.0592736		0.13093		0.0645961
	-0.00338462		0.023		0.00753086			0.107538		0.032		0.151605			NA		NA		NA
	0.00753086		0.0451613		0.030303			0.055679		0.138065		0.453333			NA		NA		NA
	0.0096		0.0172414		0.014026			0.0311		0.0106897		0.117143			0.041035		0.0226		0.0395455
	0.0268468		0.0270213		0.0321127			0.0568468		0.0756383		0.143239			0.069391		0.0712197		0.0422134
	0.0505882		0.0670192		0.00604651			0.64521		0.331058		0.0753488					NA		0.025375
	0.0264516		0.0146809		0.0157576			0.138065		0.0723404		0.319697			0.158752		0.0902702		0.0826939
	mean	sd	mean	sd	mean	sd		mean	sd	mean	sd	mean	sd		mean	sd	mean	sd	mean	sd
	0.0178	0.0147	0.0382	0.0395	0.019	0.0106		0.0841	0.0356	0.0927	0.0491	0.073	0.0453		0.1237	0.1757	0.1107	0.1017	0.2307	0.14
	C/G		C/G		C/G			totalGLP1/G		totalGLP1/G		totalGLP1/G			activeGLP1/G		activeGLP1/G		activeGLP1/G
	5		10		15			5		10		15			5		10		15
	0.00555556		0.0147414		NA			0.0725556		0.0983621		NA			0.0942178		NA		NA
	NA		0.0283929		0.042716			NA		0.0617857		0.397284			NA		0.0607964		0.128656
	NA		0.169231		0.0228235			NA		0.357692		0.105294			NA		NA		NA
	NA		0.0114583		0.00928571			NA		0.0795833		0.181071			NA		0.0941141		0.0495589
	NA		0.0486441		0.0143836			NA		0.02		0.136849			NA		NA		NA
	0.00936842		0.00978261		0.0144595			0.0691579		0.0527174		0.09			0.0815205		0.0503087		0.026923
	0.0262832		0.030431		0.02625			0.0915929		0.092931		0.455156			0.100165		0.130862		0.149475
	0.0146		0.0365		0.0116867			0.0464		0.111375		0.377711			0.068846		0.182936		0.121468
	0.0221622		0.0301235		0.0185294			0.0466216		0.126543		0.22598			0.0592736		0.13093		0.0645961
	-0.00338462		0.023		0.00753086			0.107538		0.032		0.151605			NA		NA		NA
	0.00753086		0.0451613		0.030303			0.055679		0.138065		0.453333			NA		NA		NA
	0.0096		0.0172414		0.014026			0.0311		0.0106897		0.117143			0.041035		0.0226		0.0395455
	0.0268468		0.0270213		0.0321127			0.0568468		0.0756383		0.143239			0.069391		0.0712197		0.0422134
	0.0505882		0.0670192		0.00604651			0.64521		0.331058		0.0753488					NA		0.025375
	0.0264516		0.0146809		0.0157576			0.138065		0.0723404		0.319697			0.158752		0.0902702		0.0826939
	0.017782		0.0382286		0.0189937			0.123706		0.110719		0.230694			0.0841501		0.0926708		0.0730505
	C/G		C/G		C/G			totalGLP1/G		totalGLP1/G		totalGLP1/G			activeGLP1/G		activeGLP1/G		activeGLP1/G
	5		10		15			5		10		15			5		10		15
	0.00555556		0.0147414		NA			0.0725556		0.0983621		NA			0.0942178		NA		NA
	NA		0.0283929		0.042716			NA		0.0617857		0.397284			NA		0.0607964		0.128656
	NA		0.169231		0.0228235			NA		0.357692		0.105294			NA		NA		NA
	NA		0.0114583		0.00928571			NA		0.0795833		0.181071			NA		0.0941141		0.0495589
	NA		0.0486441		0.0143836			NA		0.02		0.136849			NA		NA		NA
	0.00936842		0.00978261		0.0144595			0.0691579		0.0527174		0.09			0.0815205		0.0503087		0.026923
	0.0262832		0.030431		0.02625			0.0915929		0.092931		0.455156			0.100165		0.130862		0.149475
	0.0146		0.0365		0.0116867			0.0464		0.111375		0.377711			0.068846		0.182936		0.121468
	0.0221622		0.0301235		0.0185294			0.0466216		0.126543		0.22598			0.0592736		0.13093		0.0645961
	-0.00338462		0.023		0.00753086			0.107538		0.032		0.151605			NA		NA		NA
	0.00753086		0.0451613		0.030303			0.055679		0.138065		0.453333			NA		NA		NA
	0.0096		0.0172414		0.014026			0.0311		0.0106897		0.117143			0.041035		0.0226		0.0395455
	0.0268468		0.0270213		0.0321127			0.0568468		0.0756383		0.143239			0.069391		0.0712197		0.0422134
	0.0505882		0.0670192		0.00604651			0.64521		0.331058		0.0753488					NA		0.025375
	0.0264516		0.0146809		0.0157576			0.138065		0.0723404		0.319697			0.158752		0.0902702		0.0826939
	0.017782		0.0382286		0.0189937			0.123706		0.110719		0.230694			0.0841501		0.0926708		0.0730505
	C/G		C/G		C/G			totalGLP1/G		totalGLP1/G		totalGLP1/G			activeGLP1/G		activeGLP1/G		activeGLP1/G
	5		10		15			5		10		15			5		10		15
	0.00555556		0.0147414		NA			0.0725556		0.0983621		NA			0.0942178		NA		NA
	NA		0.0283929		0.042716			NA		0.0617857		0.397284			NA		0.0607964		0.128656
	NA		0.169231		0.0228235			NA		0.357692		0.105294			NA		NA		NA
	NA		0.0114583		0.00928571			NA		0.0795833		0.181071			NA		0.0941141		0.0495589
	NA		0.0486441		0.0143836			NA		0.02		0.136849			NA		NA		NA
	0.00936842		0.00978261		0.0144595			0.0691579		0.0527174		0.09			0.0815205		0.0503087		0.026923
	0.0262832		0.030431		0.02625			0.0915929		0.092931		0.455156			0.100165		0.130862		0.149475
	0.0146		0.0365		0.0116867			0.0464		0.111375		0.377711			0.068846		0.182936		0.121468
	0.0221622		0.0301235		0.0185294			0.0466216		0.126543		0.22598			0.0592736		0.13093		0.0645961
	-0.00338462		0.023		0.00753086			0.107538		0.032		0.151605			NA		NA		NA
	0.00753086		0.0451613		0.030303			0.055679		0.138065		0.453333			NA		NA		NA
	0.0096		0.0172414		0.014026			0.0311		0.0106897		0.117143			0.041035		0.0226		0.0395455
	0.0268468		0.0270213		0.0321127			0.0568468		0.0756383		0.143239			0.069391		0.0712197		0.0422134
	0.0505882		0.0670192		0.00604651			0.64521		0.331058		0.0753488					NA		0.025375
	0.0264516		0.0146809		0.0157576			0.138065		0.0723404		0.319697			0.158752		0.0902702		0.0826939
	0.017782		0.0382286		0.0189937			0.123706		0.110719		0.230694			0.0841501		0.0926708		0.0730505
	C/G		C/G		C/G			totalGLP1/G		totalGLP1/G		totalGLP1/G			activeGLP1/G		activeGLP1/G		activeGLP1/G
	5		10		15			5		10		15			5		10		15
	0.00555556		0.0147414		NA			0.0725556		0.0983621		NA			0.0942178		NA		NA
	NA		0.0283929		0.042716			NA		0.0617857		0.397284			NA		0.0607964		0.128656
	NA		0.169231		0.0228235			NA		0.357692		0.105294			NA		NA		NA
	NA		0.0114583		0.00928571			NA		0.0795833		0.181071			NA		0.0941141		0.0495589
	NA		0.0486441		0.0143836			NA		0.02		0.136849			NA		NA		NA
	0.00936842		0.00978261		0.0144595			0.0691579		0.0527174		0.09			0.0815205		0.0503087		0.026923
	0.0262832		0.030431		0.02625			0.0915929		0.092931		0.455156			0.100165		0.130862		0.149475
	0.0146		0.0365		0.0116867			0.0464		0.111375		0.377711			0.068846		0.182936		0.121468
	0.0221622		0.0301235		0.0185294			0.0466216		0.126543		0.22598			0.0592736		0.13093		0.0645961
	-0.00338462		0.023		0.00753086			0.107538		0.032		0.151605			NA		NA		NA
	0.00753086		0.0451613		0.030303			0.055679		0.138065		0.453333			NA		NA		NA
	0.0096		0.0172414		0.014026			0.0311		0.0106897		0.117143			0.041035		0.0226		0.0395455
	0.0268468		0.0270213		0.0321127			0.0568468		0.0756383		0.143239			0.069391		0.0712197		0.0422134
	0.0505882		0.0670192		0.00604651			0.64521		0.331058		0.0753488					NA		0.025375
	0.0264516		0.0146809		0.0157576			0.138065		0.0723404		0.319697			0.158752		0.0902702		0.0826939
	0.017782		0.0382286		0.0189937			0.123706		0.110719		0.230694			0.0841501		0.0926708		0.0730505
	C/G		C/G		C/G			totalGLP1/G		totalGLP1/G		totalGLP1/G			activeGLP1/G		activeGLP1/G		activeGLP1/G
	5		10		15			5		10		15			5		10		15
	0.00555556		0.0147414		NA			0.0725556		0.0983621		NA			0.0942178		NA		NA
	NA		0.0283929		0.042716			NA		0.0617857		0.397284			NA		0.0607964		0.128656
	NA		0.169231		0.0228235			NA		0.357692		0.105294			NA		NA		NA
	NA		0.0114583		0.00928571			NA		0.0795833		0.181071			NA		0.0941141		0.0495589
	NA		0.0486441		0.0143836			NA		0.02		0.136849			NA		NA		NA
	0.00936842		0.00978261		0.0144595			0.0691579		0.0527174		0.09			0.0815205		0.0503087		0.026923
	0.0262832		0.030431		0.02625			0.0915929		0.092931		0.455156			0.100165		0.130862		0.149475
	0.0146		0.0365		0.0116867			0.0464		0.111375		0.377711			0.068846		0.182936		0.121468
	0.0221622		0.0301235		0.0185294			0.0466216		0.126543		0.22598			0.0592736		0.13093		0.0645961
	-0.00338462		0.023		0.00753086			0.107538		0.032		0.151605			NA		NA		NA
	0.00753086		0.0451613		0.030303			0.055679		0.138065		0.453333			NA		NA		NA
	0.0096		0.0172414		0.014026			0.0311		0.0106897		0.117143			0.041035		0.0226		0.0395455
	0.0268468		0.0270213		0.0321127			0.0568468		0.0756383		0.143239			0.069391		0.0712197		0.0422134
	0.0505882		0.0670192		0.00604651			0.64521		0.331058		0.0753488					NA		0.025375
	0.0264516		0.0146809		0.0157576			0.138065		0.0723404		0.319697			0.158752		0.0902702		0.0826939
	0.017782		0.0382286		0.0189937			0.123706		0.110719		0.230694			0.0841501		0.0926708		0.0730505
	C/G		C/G		C/G			totalGLP1/G		totalGLP1/G		totalGLP1/G			activeGLP1/G		activeGLP1/G		activeGLP1/G
	5		10		15			5		10		15			5		10		15
	0.00555556		0.0147414		NA			0.0725556		0.0983621		NA			0.0942178		NA		NA
	NA		0.0283929		0.042716			NA		0.0617857		0.397284			NA		0.0607964		0.128656
	NA		0.169231		0.0228235			NA		0.357692		0.105294			NA		NA		NA
	NA		0.0114583		0.00928571			NA		0.0795833		0.181071			NA		0.0941141		0.0495589
	NA		0.0486441		0.0143836			NA		0.02		0.136849			NA		NA		NA
	0.00936842		0.00978261		0.0144595			0.0691579		0.0527174		0.09			0.0815205		0.0503087		0.026923
	0.0262832		0.030431		0.02625			0.0915929		0.092931		0.455156			0.100165		0.130862		0.149475
	0.0146		0.0365		0.0116867			0.0464		0.111375		0.377711			0.068846		0.182936		0.121468
	0.0221622		0.0301235		0.0185294			0.0466216		0.126543		0.22598			0.0592736		0.13093		0.0645961
	-0.00338462		0.023		0.00753086			0.107538		0.032		0.151605			NA		NA		NA
	0.00753086		0.0451613		0.030303			0.055679		0.138065		0.453333			NA		NA		NA
	0.0096		0.0172414		0.014026			0.0311		0.0106897		0.117143			0.041035		0.0226		0.0395455
	0.0268468		0.0270213		0.0321127			0.0568468		0.0756383		0.143239			0.069391		0.0712197		0.0422134
	0.0505882		0.0670192		0.00604651			0.64521		0.331058		0.0753488					NA		0.025375
	0.0264516		0.0146809		0.0157576			0.138065		0.0723404		0.319697			0.158752		0.0902702		0.0826939
	0.017782		0.0382286		0.0189937			0.123706		0.110719		0.230694			0.0841501		0.0926708		0.0730505
	C/G		C/G		C/G			totalGLP1/G		totalGLP1/G		totalGLP1/G			activeGLP1/G		activeGLP1/G		activeGLP1/G
	5		10		15			5		10		15			5		10		15
	0.00555556		0.0147414		NA			0.0725556		0.0983621		NA			0.0942178		NA		NA
	NA		0.0283929		0.042716			NA		0.0617857		0.397284			NA		0.0607964		0.128656
	NA		0.169231		0.0228235			NA		0.357692		0.105294			NA		NA		NA
	NA		0.0114583		0.00928571			NA		0.0795833		0.181071			NA		0.0941141		0.0495589
	NA		0.0486441		0.0143836			NA		0.02		0.136849			NA		NA		NA
	0.00936842		0.00978261		0.0144595			0.0691579		0.0527174		0.09			0.0815205		0.0503087		0.026923
	0.0262832		0.030431		0.02625			0.0915929		0.092931		0.455156			0.100165		0.130862		0.149475
	0.0146		0.0365		0.0116867			0.0464		0.111375		0.377711			0.068846		0.182936		0.121468
	0.0221622		0.0301235		0.0185294			0.0466216		0.126543		0.22598			0.0592736		0.13093		0.0645961
	-0.00338462		0.023		0.00753086			0.107538		0.032		0.151605			NA		NA		NA
	0.00753086		0.0451613		0.030303			0.055679		0.138065		0.453333			NA		NA		NA
	0.0096		0.0172414		0.014026			0.0311		0.0106897		0.117143			0.041035		0.0226		0.0395455
	0.0268468		0.0270213		0.0321127			0.0568468		0.0756383		0.143239			0.069391		0.0712197		0.0422134
	0.0505882		0.0670192		0.00604651			0.64521		0.331058		0.0753488					NA		0.025375
	0.0264516		0.0146809		0.0157576			0.138065		0.0723404		0.319697			0.158752		0.0902702		0.0826939
	0.017782		0.0382286		0.0189937			0.123706		0.110719		0.230694			0.0841501		0.0926708		0.0730505
	C/G		C/G		C/G			totalGLP1/G		totalGLP1/G		totalGLP1/G			activeGLP1/G		activeGLP1/G		activeGLP1/G
	5		10		15			5		10		15			5		10		15
	0.00555556		0.0147414		NA			0.0725556		0.0983621		NA			0.0942178		NA		NA
	NA		0.0283929		0.042716			NA		0.0617857		0.397284			NA		0.0607964		0.128656
	NA		0.169231		0.0228235			NA		0.357692		0.105294			NA		NA		NA
	NA		0.0114583		0.00928571			NA		0.0795833		0.181071			NA		0.0941141		0.0495589
	NA		0.0486441		0.0143836			NA		0.02		0.136849			NA		NA		NA
	0.00936842		0.00978261		0.0144595			0.0691579		0.0527174		0.09			0.0815205		0.0503087		0.026923
	0.0262832		0.030431		0.02625			0.0915929		0.092931		0.455156			0.100165		0.130862		0.149475
	0.0146		0.0365		0.0116867			0.0464		0.111375		0.377711			0.068846		0.182936		0.121468
	0.0221622		0.0301235		0.0185294			0.0466216		0.126543		0.22598			0.0592736		0.13093		0.0645961
	-0.00338462		0.023		0.00753086			0.107538		0.032		0.151605			NA		NA		NA
	0.00753086		0.0451613		0.030303			0.055679		0.138065		0.453333			NA		NA		NA
	0.0096		0.0172414		0.014026			0.0311		0.0106897		0.117143			0.041035		0.0226		0.0395455
	0.0268468		0.0270213		0.0321127			0.0568468		0.0756383		0.143239			0.069391		0.0712197		0.0422134
	0.0505882		0.0670192		0.00604651			0.64521		0.331058		0.0753488					NA		0.025375
	0.0264516		0.0146809		0.0157576			0.138065		0.0723404		0.319697			0.158752		0.0902702		0.0826939
	0.017782		0.0382286		0.0189937			0.123706		0.110719		0.230694			0.0841501		0.0926708		0.0730505
	C/G		C/G		C/G			totalGLP1/G		totalGLP1/G		totalGLP1/G			activeGLP1/G		activeGLP1/G		activeGLP1/G
	5		10		15			5		10		15			5		10		15
	0.00555556		0.0147414		NA			0.0725556		0.0983621		NA			0.0942178		NA		NA
	NA		0.0283929		0.042716			NA		0.0617857		0.397284			NA		0.0607964		0.128656
	NA		0.169231		0.0228235			NA		0.357692		0.105294			NA		NA		NA
	NA		0.0114583		0.00928571			NA		0.0795833		0.181071			NA		0.0941141		0.0495589
	NA		0.0486441		0.0143836			NA		0.02		0.136849			NA		NA		NA
	0.00936842		0.00978261		0.0144595			0.0691579		0.0527174		0.09			0.0815205		0.0503087		0.026923
	0.0262832		0.030431		0.02625			0.0915929		0.092931		0.455156			0.100165		0.130862		0.149475
	0.0146		0.0365		0.0116867			0.0464		0.111375		0.377711			0.068846		0.182936		0.121468
	0.0221622		0.0301235		0.0185294			0.0466216		0.126543		0.22598			0.0592736		0.13093		0.0645961
	-0.00338462		0.023		0.00753086			0.107538		0.032		0.151605			NA		NA		NA
	0.00753086		0.0451613		0.030303			0.055679		0.138065		0.453333			NA		NA		NA
	0.0096		0.0172414		0.014026			0.0311		0.0106897		0.117143			0.041035		0.0226		0.0395455
	0.0268468		0.0270213		0.0321127			0.0568468		0.0756383		0.143239			0.069391		0.0712197		0.0422134
	0.0505882		0.0670192		0.00604651			0.64521		0.331058		0.0753488					NA		0.025375
	0.0264516		0.0146809		0.0157576			0.138065		0.0723404		0.319697			0.158752		0.0902702		0.0826939
	0.017782		0.0382286		0.0189937			0.123706		0.110719		0.230694			0.0841501		0.0926708		0.0730505
	C/G		C/G		C/G			totalGLP1/G		totalGLP1/G		totalGLP1/G			activeGLP1/G		activeGLP1/G		activeGLP1/G
	5		10		15			5		10		15			5		10		15
	0.00555556		0.0147414		NA			0.0725556		0.0983621		NA			0.0942178		NA		NA
	NA		0.0283929		0.042716			NA		0.0617857		0.397284			NA		0.0607964		0.128656
	NA		0.169231		0.0228235			NA		0.357692		0.105294			NA		NA		NA
	NA		0.0114583		0.00928571			NA		0.0795833		0.181071			NA		0.0941141		0.0495589
	NA		0.0486441		0.0143836			NA		0.02		0.136849			NA		NA		NA
	0.00936842		0.00978261		0.0144595			0.0691579		0.0527174		0.09			0.0815205		0.0503087		0.026923
	0.0262832		0.030431		0.02625			0.0915929		0.092931		0.455156			0.100165		0.130862		0.149475
	0.0146		0.0365		0.0116867			0.0464		0.111375		0.377711			0.068846		0.182936		0.121468
	0.0221622		0.0301235		0.0185294			0.0466216		0.126543		0.22598			0.0592736		0.13093		0.0645961
	-0.00338462		0.023		0.00753086			0.107538		0.032		0.151605			NA		NA		NA
	0.00753086		0.0451613		0.030303			0.055679		0.138065		0.453333			NA		NA		NA
	0.0096		0.0172414		0.014026			0.0311		0.0106897		0.117143			0.041035		0.0226		0.0395455
	0.0268468		0.0270213		0.0321127			0.0568468		0.0756383		0.143239			0.069391		0.0712197		0.0422134
	0.0505882		0.0670192		0.00604651			0.64521		0.331058		0.0753488					NA		0.025375
	0.0264516		0.0146809		0.0157576			0.138065		0.0723404		0.319697			0.158752		0.0902702		0.0826939
	0.017782		0.0382286		0.0189937			0.123706		0.110719		0.230694			0.0841501		0.0926708		0.0730505
	C/G		C/G		C/G			totalGLP1/G		totalGLP1/G		totalGLP1/G			activeGLP1/G		activeGLP1/G		activeGLP1/G
	5		10		15			5		10		15			5		10		15
	0.00555556		0.0147414		NA			0.0725556		0.0983621		NA			0.0942178		NA		NA
	NA		0.0283929		0.042716			NA		0.0617857		0.397284			NA		0.0607964		0.128656
	NA		0.169231		0.0228235			NA		0.357692		0.105294			NA		NA		NA
	NA		0.0114583		0.00928571			NA		0.0795833		0.181071			NA		0.0941141		0.0495589
	NA		0.0486441		0.0143836			NA		0.02		0.136849			NA		NA		NA
	0.00936842		0.00978261		0.0144595			0.0691579		0.0527174		0.09			0.0815205		0.0503087		0.026923
	0.0262832		0.030431		0.02625			0.0915929		0.092931		0.455156			0.100165		0.130862		0.149475
	0.0146		0.0365		0.0116867			0.0464		0.111375		0.377711			0.068846		0.182936		0.121468
	0.0221622		0.0301235		0.0185294			0.0466216		0.126543		0.22598			0.0592736		0.13093		0.0645961
	-0.00338462		0.023		0.00753086			0.107538		0.032		0.151605			NA		NA		NA
	0.00753086		0.0451613		0.030303			0.055679		0.138065		0.453333			NA		NA		NA
	0.0096		0.0172414		0.014026			0.0311		0.0106897		0.117143			0.041035		0.0226		0.0395455
	0.0268468		0.0270213		0.0321127			0.0568468		0.0756383		0.143239			0.069391		0.0712197		0.0422134
	0.0505882		0.0670192		0.00604651			0.64521		0.331058		0.0753488					NA		0.025375
	0.0264516		0.0146809		0.0157576			0.138065		0.0723404		0.319697			0.158752		0.0902702		0.0826939
	0.017782		0.0382286		0.0189937			0.123706		0.110719		0.230694			0.0841501		0.0926708		0.0730505
	C/G		C/G		C/G			totalGLP1/G		totalGLP1/G		totalGLP1/G			activeGLP1/G		activeGLP1/G		activeGLP1/G
	5		10		15			5		10		15			5		10		15
	0.00555556		0.0147414		NA			0.0725556		0.0983621		NA			0.0942178		NA		NA
	NA		0.0283929		0.042716			NA		0.0617857		0.397284			NA		0.0607964		0.128656
	NA		0.169231		0.0228235			NA		0.357692		0.105294			NA		NA		NA
	NA		0.0114583		0.00928571			NA		0.0795833		0.181071			NA		0.0941141		0.0495589
	NA		0.0486441		0.0143836			NA		0.02		0.136849			NA		NA		NA
	0.00936842		0.00978261		0.0144595			0.0691579		0.0527174		0.09			0.0815205		0.0503087		0.026923
	0.0262832		0.030431		0.02625			0.0915929		0.092931		0.455156			0.100165		0.130862		0.149475
	0.0146		0.0365		0.0116867			0.0464		0.111375		0.377711			0.068846		0.182936		0.121468
	0.0221622		0.0301235		0.0185294			0.0466216		0.126543		0.22598			0.0592736		0.13093		0.0645961
	-0.00338462		0.023		0.00753086			0.107538		0.032		0.151605			NA		NA		NA
	0.00753086		0.0451613		0.030303			0.055679		0.138065		0.453333			NA		NA		NA
	0.0096		0.0172414		0.014026			0.0311		0.0106897		0.117143			0.041035		0.0226		0.0395455
	0.0268468		0.0270213		0.0321127			0.0568468		0.0756383		0.143239			0.069391		0.0712197		0.0422134
	0.0505882		0.0670192		0.00604651			0.64521		0.331058		0.0753488					NA		0.025375
	0.0264516		0.0146809		0.0157576			0.138065		0.0723404		0.319697			0.158752		0.0902702		0.0826939
	0.017782		0.0382286		0.0189937			0.123706		0.110719		0.230694			0.0841501		0.0926708		0.0730505
	C/G		C/G		C/G			totalGLP1/G		totalGLP1/G		totalGLP1/G			activeGLP1/G		activeGLP1/G		activeGLP1/G
	5		10		15			5		10		15			5		10		15
	0.00555556		0.0147414		NA			0.0725556		0.0983621		NA			0.0942178		NA		NA
	NA		0.0283929		0.042716			NA		0.0617857		0.397284			NA		0.0607964		0.128656
	NA		0.169231		0.0228235			NA		0.357692		0.105294			NA		NA		NA
	NA		0.0114583		0.00928571			NA		0.0795833		0.181071			NA		0.0941141		0.0495589
	NA		0.0486441		0.0143836			NA		0.02		0.136849			NA		NA		NA
	0.00936842		0.00978261		0.0144595			0.0691579		0.0527174		0.09			0.0815205		0.0503087		0.026923
	0.0262832		0.030431		0.02625			0.0915929		0.092931		0.455156			0.100165		0.130862		0.149475
	0.0146		0.0365		0.0116867			0.0464		0.111375		0.377711			0.068846		0.182936		0.121468
	0.0221622		0.0301235		0.0185294			0.0466216		0.126543		0.22598			0.0592736		0.13093		0.0645961
	-0.00338462		0.023		0.00753086			0.107538		0.032		0.151605			NA		NA		NA
	0.00753086		0.0451613		0.030303			0.055679		0.138065		0.453333			NA		NA		NA
	0.0096		0.0172414		0.014026			0.0311		0.0106897		0.117143			0.041035		0.0226		0.0395455
	0.0268468		0.0270213		0.0321127			0.0568468		0.0756383		0.143239			0.069391		0.0712197		0.0422134
	0.0505882		0.0670192		0.00604651			0.64521		0.331058		0.0753488					NA		0.025375
	0.0264516		0.0146809		0.0157576			0.138065		0.0723404		0.319697			0.158752		0.0902702		0.0826939
	0.017782		0.0382286		0.0189937			0.123706		0.110719		0.230694			0.0841501		0.0926708		0.0730505
	C/G		C/G		C/G			totalGLP1/G		totalGLP1/G		totalGLP1/G			activeGLP1/G		activeGLP1/G		activeGLP1/G
	5		10		15			5		10		15			5		10		15
	0.00555556		0.0147414		NA			0.0725556		0.0983621		NA			0.0942178		NA		NA
	NA		0.0283929		0.042716			NA		0.0617857		0.397284			NA		0.0607964		0.128656
	NA		0.169231		0.0228235			NA		0.357692		0.105294			NA		NA		NA
	NA		0.0114583		0.00928571			NA		0.0795833		0.181071			NA		0.0941141		0.0495589
	NA		0.0486441		0.0143836			NA		0.02		0.136849			NA		NA		NA
	0.00936842		0.00978261		0.0144595			0.0691579		0.0527174		0.09			0.0815205		0.0503087		0.026923
	0.0262832		0.030431		0.02625			0.0915929		0.092931		0.455156			0.100165		0.130862		0.149475
	0.0146		0.0365		0.0116867			0.0464		0.111375		0.377711			0.068846		0.182936		0.121468
	0.0221622		0.0301235		0.0185294			0.0466216		0.126543		0.22598			0.0592736		0.13093		0.0645961
	-0.00338462		0.023		0.00753086			0.107538		0.032		0.151605			NA		NA		NA
	0.00753086		0.0451613		0.030303			0.055679		0.138065		0.453333			NA		NA		NA
	0.0096		0.0172414		0.014026			0.0311		0.0106897		0.117143			0.041035		0.0226		0.0395455
	0.0268468		0.0270213		0.0321127			0.0568468		0.0756383		0.143239			0.069391		0.0712197		0.0422134
	0.0505882		0.0670192		0.00604651			0.64521		0.331058		0.0753488					NA		0.025375
	0.0264516		0.0146809		0.0157576			0.138065		0.0723404		0.319697			0.158752		0.0902702		0.0826939
	0.017782		0.0382286		0.0189937			0.123706		0.110719		0.230694			0.0841501		0.0926708		0.0730505
	C/G		C/G		C/G			totalGLP1/G		totalGLP1/G		totalGLP1/G			activeGLP1/G		activeGLP1/G		activeGLP1/G
	5		10		15			5		10		15			5		10		15
	0.00555556		0.0147414		NA			0.0725556		0.0983621		NA			0.0942178		NA		NA
	NA		0.0283929		0.042716			NA		0.0617857		0.397284			NA		0.0607964		0.128656
	NA		0.169231		0.0228235			NA		0.357692		0.105294			NA		NA		NA
	NA		0.0114583		0.00928571			NA		0.0795833		0.181071			NA		0.0941141		0.0495589
	NA		0.0486441		0.0143836			NA		0.02		0.136849			NA		NA		NA
	0.00936842		0.00978261		0.0144595			0.0691579		0.0527174		0.09			0.0815205		0.0503087		0.026923
	0.0262832		0.030431		0.02625			0.0915929		0.092931		0.455156			0.100165		0.130862		0.149475
	0.0146		0.0365		0.0116867			0.0464		0.111375		0.377711			0.068846		0.182936		0.121468
	0.0221622		0.0301235		0.0185294			0.0466216		0.126543		0.22598			0.0592736		0.13093		0.0645961
	-0.00338462		0.023		0.00753086			0.107538		0.032		0.151605			NA		NA		NA
	0.00753086		0.0451613		0.030303			0.055679		0.138065		0.453333			NA		NA		NA
	0.0096		0.0172414		0.014026			0.0311		0.0106897		0.117143			0.041035		0.0226		0.0395455
	0.0268468		0.0270213		0.0321127			0.0568468		0.0756383		0.143239			0.069391		0.0712197		0.0422134
	0.0505882		0.0670192		0.00604651			0.64521		0.331058		0.0753488					NA		0.025375
	0.0264516		0.0146809		0.0157576			0.138065		0.0723404		0.319697			0.158752		0.0902702		0.0826939
	0.017782		0.0382286		0.0189937			0.123706		0.110719		0.230694			0.0841501		0.0926708		0.0730505
	C/G		C/G		C/G			totalGLP1/G		totalGLP1/G		totalGLP1/G			activeGLP1/G		activeGLP1/G		activeGLP1/G
	5		10		15			5		10		15			5		10		15
	0.00555556		0.0147414		NA			0.0725556		0.0983621		NA			0.0942178		NA		NA
	NA		0.0283929		0.042716			NA		0.0617857		0.397284			NA		0.0607964		0.128656
	NA		0.169231		0.0228235			NA		0.357692		0.105294			NA		NA		NA
	NA		0.0114583		0.00928571			NA		0.0795833		0.181071			NA		0.0941141		0.0495589
	NA		0.0486441		0.0143836			NA		0.02		0.136849			NA		NA		NA
	0.00936842		0.00978261		0.0144595			0.0691579		0.0527174		0.09			0.0815205		0.0503087		0.026923
	0.0262832		0.030431		0.02625			0.0915929		0.092931		0.455156			0.100165		0.130862		0.149475
	0.0146		0.0365		0.0116867			0.0464		0.111375		0.377711			0.068846		0.182936		0.121468
	0.0221622		0.0301235		0.0185294			0.0466216		0.126543		0.22598			0.0592736		0.13093		0.0645961
	-0.00338462		0.023		0.00753086			0.107538		0.032		0.151605			NA		NA		NA
	0.00753086		0.0451613		0.030303			0.055679		0.138065		0.453333			NA		NA		NA
	0.0096		0.0172414		0.014026			0.0311		0.0106897		0.117143			0.041035		0.0226		0.0395455
	0.0268468		0.0270213		0.0321127			0.0568468		0.0756383		0.143239			0.069391		0.0712197		0.0422134
	0.0505882		0.0670192		0.00604651			0.64521		0.331058		0.0753488					NA		0.025375
	0.0264516		0.0146809		0.0157576			0.138065		0.0723404		0.319697			0.158752		0.0902702		0.0826939
	0.017782		0.0382286		0.0189937			0.123706		0.110719		0.230694			0.0841501		0.0926708		0.0730505
	C/G		C/G		C/G			totalGLP1/G		totalGLP1/G		totalGLP1/G			activeGLP1/G		activeGLP1/G		activeGLP1/G
	5		10		15			5		10		15			5		10		15
	0.00555556		0.0147414		NA			0.0725556		0.0983621		NA			0.0942178		NA		NA
	NA		0.0283929		0.042716			NA		0.0617857		0.397284			NA		0.0607964		0.128656
	NA		0.169231		0.0228235			NA		0.357692		0.105294			NA		NA		NA
	NA		0.0114583		0.00928571			NA		0.0795833		0.181071			NA		0.0941141		0.0495589
	NA		0.0486441		0.0143836			NA		0.02		0.136849			NA		NA		NA
	0.00936842		0.00978261		0.0144595			0.0691579		0.0527174		0.09			0.0815205		0.0503087		0.026923
	0.0262832		0.030431		0.02625			0.0915929		0.092931		0.455156			0.100165		0.130862		0.149475
	0.0146		0.0365		0.0116867			0.0464		0.111375		0.377711			0.068846		0.182936		0.121468
	0.0221622		0.0301235		0.0185294			0.0466216		0.126543		0.22598			0.0592736		0.13093		0.0645961
	-0.00338462		0.023		0.00753086			0.107538		0.032		0.151605			NA		NA		NA
	0.00753086		0.0451613		0.030303			0.055679		0.138065		0.453333			NA		NA		NA
	0.0096		0.0172414		0.014026			0.0311		0.0106897		0.117143			0.041035		0.0226		0.0395455
	0.0268468		0.0270213		0.0321127			0.0568468		0.0756383		0.143239			0.069391		0.0712197		0.0422134
	0.0505882		0.0670192		0.00604651			0.64521		0.331058		0.0753488					NA		0.025375
	0.0264516		0.0146809		0.0157576			0.138065		0.0723404		0.319697			0.158752		0.0902702		0.0826939
	0.017782		0.0382286		0.0189937			0.123706		0.110719		0.230694			0.0841501		0.0926708		0.0730505
	C/G		C/G		C/G			totalGLP1/G		totalGLP1/G		totalGLP1/G			activeGLP1/G		activeGLP1/G		activeGLP1/G
	5		10		15			5		10		15			5		10		15
	0.00555556		0.0147414		NA			0.0725556		0.0983621		NA			0.0942178		NA		NA
	NA		0.0283929		0.042716			NA		0.0617857		0.397284			NA		0.0607964		0.128656
	NA		0.169231		0.0228235			NA		0.357692		0.105294			NA		NA		NA
	NA		0.0114583		0.00928571			NA		0.0795833		0.181071			NA		0.0941141		0.0495589
	NA		0.0486441		0.0143836			NA		0.02		0.136849			NA		NA		NA
	0.00936842		0.00978261		0.0144595			0.0691579		0.0527174		0.09			0.0815205		0.0503087		0.026923
	0.0262832		0.030431		0.02625			0.0915929		0.092931		0.455156			0.100165		0.130862		0.149475
	0.0146		0.0365		0.0116867			0.0464		0.111375		0.377711			0.068846		0.182936		0.121468
	0.0221622		0.0301235		0.0185294			0.0466216		0.126543		0.22598			0.0592736		0.13093		0.0645961
	-0.00338462		0.023		0.00753086			0.107538		0.032		0.151605			NA		NA		NA
	0.00753086		0.0451613		0.030303			0.055679		0.138065		0.453333			NA		NA		NA
	0.0096		0.0172414		0.014026			0.0311		0.0106897		0.117143			0.041035		0.0226		0.0395455
	0.0268468		0.0270213		0.0321127			0.0568468		0.0756383		0.143239			0.069391		0.0712197		0.0422134
	0.0505882		0.0670192		0.00604651			0.64521		0.331058		0.0753488					NA		0.025375
	0.0264516		0.0146809		0.0157576			0.138065		0.0723404		0.319697			0.158752		0.0902702		0.0826939
	0.017782		0.0382286		0.0189937			0.123706		0.110719		0.230694			0.0841501		0.0926708		0.0730505
	C/G		C/G		C/G			totalGLP1/G		totalGLP1/G		totalGLP1/G			activeGLP1/G		activeGLP1/G		activeGLP1/G
	5		10		15			5		10		15			5		10		15
	0.00555556		0.0147414		NA			0.0725556		0.0983621		NA			0.0942178		NA		NA
	NA		0.0283929		0.042716			NA		0.0617857		0.397284			NA		0.0607964		0.128656
	NA		0.169231		0.0228235			NA		0.357692		0.105294			NA		NA		NA
	NA		0.0114583		0.00928571			NA		0.0795833		0.181071			NA		0.0941141		0.0495589
	NA		0.0486441		0.0143836			NA		0.02		0.136849			NA		NA		NA
	0.00936842		0.00978261		0.0144595			0.0691579		0.0527174		0.09			0.0815205		0.0503087		0.026923
	0.0262832		0.030431		0.02625			0.0915929		0.092931		0.455156			0.100165		0.130862		0.149475
	0.0146		0.0365		0.0116867			0.0464		0.111375		0.377711			0.068846		0.182936		0.121468
	0.0221622		0.0301235		0.0185294			0.0466216		0.126543		0.22598			0.0592736		0.13093		0.0645961
	-0.00338462		0.023		0.00753086			0.107538		0.032		0.151605			NA		NA		NA
	0.00753086		0.0451613		0.030303			0.055679		0.138065		0.453333			NA		NA		NA
	0.0096		0.0172414		0.014026			0.0311		0.0106897		0.117143			0.041035		0.0226		0.0395455
	0.0268468		0.0270213		0.0321127			0.0568468		0.0756383		0.143239			0.069391		0.0712197		0.0422134
	0.0505882		0.0670192		0.00604651			0.64521		0.331058		0.0753488					NA		0.025375
	0.0264516		0.0146809		0.0157576			0.138065		0.0723404		0.319697			0.158752		0.0902702		0.0826939
	0.017782		0.0382286		0.0189937			0.123706		0.110719		0.230694			0.0841501		0.0926708		0.0730505
	C/G		C/G		C/G			totalGLP1/G		totalGLP1/G		totalGLP1/G			activeGLP1/G		activeGLP1/G		activeGLP1/G
	5		10		15			5		10		15			5		10		15
	0.00555556		0.0147414		NA			0.0725556		0.0983621		NA			0.0942178		NA		NA
	NA		0.0283929		0.042716			NA		0.0617857		0.397284			NA		0.0607964		0.128656
	NA		0.169231		0.0228235			NA		0.357692		0.105294			NA		NA		NA
	NA		0.0114583		0.00928571			NA		0.0795833		0.181071			NA		0.0941141		0.0495589
	NA		0.0486441		0.0143836			NA		0.02		0.136849			NA		NA		NA
	0.00936842		0.00978261		0.0144595			0.0691579		0.0527174		0.09			0.0815205		0.0503087		0.026923
	0.0262832		0.030431		0.02625			0.0915929		0.092931		0.455156			0.100165		0.130862		0.149475
	0.0146		0.0365		0.0116867			0.0464		0.111375		0.377711			0.068846		0.182936		0.121468
	0.0221622		0.0301235		0.0185294			0.0466216		0.126543		0.22598			0.0592736		0.13093		0.0645961
	-0.00338462		0.023		0.00753086			0.107538		0.032		0.151605			NA		NA		NA
	0.00753086		0.0451613		0.030303			0.055679		0.138065		0.453333			NA		NA		NA
	0.0096		0.0172414		0.014026			0.0311		0.0106897		0.117143			0.041035		0.0226		0.0395455
	0.0268468		0.0270213		0.0321127			0.0568468		0.0756383		0.143239			0.069391		0.0712197		0.0422134
	0.0505882		0.0670192		0.00604651			0.64521		0.331058		0.0753488					NA		0.025375
	0.0264516		0.0146809		0.0157576			0.138065		0.0723404		0.319697			0.158752		0.0902702		0.0826939
	0.017782		0.0382286		0.0189937			0.123706		0.110719		0.230694			0.0841501		0.0926708		0.0730505
	C/G		C/G		C/G			totalGLP1/G		totalGLP1/G		totalGLP1/G			activeGLP1/G		activeGLP1/G		activeGLP1/G
	5		10		15			5		10		15			5		10		15
	0.00555556		0.0147414		NA			0.0725556		0.0983621		NA			0.0942178		NA		NA
	NA		0.0283929		0.042716			NA		0.0617857		0.397284			NA		0.0607964		0.128656
	NA		0.169231		0.0228235			NA		0.357692		0.105294			NA		NA		NA
	NA		0.0114583		0.00928571			NA		0.0795833		0.181071			NA		0.0941141		0.0495589
	NA		0.0486441		0.0143836			NA		0.02		0.136849			NA		NA		NA
	0.00936842		0.00978261		0.0144595			0.0691579		0.0527174		0.09			0.0815205		0.0503087		0.026923
	0.0262832		0.030431		0.02625			0.0915929		0.092931		0.455156			0.100165		0.130862		0.149475
	0.0146		0.0365		0.0116867			0.0464		0.111375		0.377711			0.068846		0.182936		0.121468
	0.0221622		0.0301235		0.0185294			0.0466216		0.126543		0.22598			0.0592736		0.13093		0.0645961
	-0.00338462		0.023		0.00753086			0.107538		0.032		0.151605			NA		NA		NA
	0.00753086		0.0451613		0.030303			0.055679		0.138065		0.453333			NA		NA		NA
	0.0096		0.0172414		0.014026			0.0311		0.0106897		0.117143			0.041035		0.0226		0.0395455
	0.0268468		0.0270213		0.0321127			0.0568468		0.0756383		0.143239			0.069391		0.0712197		0.0422134
	0.0505882		0.0670192		0.00604651			0.64521		0.331058		0.0753488					NA		0.025375
	0.0264516		0.0146809		0.0157576			0.138065		0.0723404		0.319697			0.158752		0.0902702		0.0826939
	0.017782		0.0382286		0.0189937			0.123706		0.110719		0.230694			0.0841501		0.0926708		0.0730505
	C/G		C/G		C/G			totalGLP1/G		totalGLP1/G		totalGLP1/G			activeGLP1/G		activeGLP1/G		activeGLP1/G
	5		10		15			5		10		15			5		10		15
	0.00555556		0.0147414		NA			0.0725556		0.0983621		NA			0.0942178		NA		NA
	NA		0.0283929		0.042716			NA		0.0617857		0.397284			NA		0.0607964		0.128656
	NA		0.169231		0.0228235			NA		0.357692		0.105294			NA		NA		NA
	NA		0.0114583		0.00928571			NA		0.0795833		0.181071			NA		0.0941141		0.0495589
	NA		0.0486441		0.0143836			NA		0.02		0.136849			NA		NA		NA
	0.00936842		0.00978261		0.0144595			0.0691579		0.0527174		0.09			0.0815205		0.0503087		0.026923
	0.0262832		0.030431		0.02625			0.0915929		0.092931		0.455156			0.100165		0.130862		0.149475
	0.0146		0.0365		0.0116867			0.0464		0.111375		0.377711			0.068846		0.182936		0.121468
	0.0221622		0.0301235		0.0185294			0.0466216		0.126543		0.22598			0.0592736		0.13093		0.0645961
	-0.00338462		0.023		0.00753086			0.107538		0.032		0.151605			NA		NA		NA
	0.00753086		0.0451613		0.030303			0.055679		0.138065		0.453333			NA		NA		NA
	0.0096		0.0172414		0.014026			0.0311		0.0106897		0.117143			0.041035		0.0226		0.0395455
	0.0268468		0.0270213		0.0321127			0.0568468		0.0756383		0.143239			0.069391		0.0712197		0.0422134
	0.0505882		0.0670192		0.00604651			0.64521		0.331058		0.0753488					NA		0.025375
	0.0264516		0.0146809		0.0157576			0.138065		0.0723404		0.319697			0.158752		0.0902702		0.0826939
	0.017782		0.0382286		0.0189937			0.123706		0.110719		0.230694			0.0841501		0.0926708		0.0730505
	C/G		C/G		C/G			totalGLP1/G		totalGLP1/G		totalGLP1/G			activeGLP1/G		activeGLP1/G		activeGLP1/G
	5		10		15			5		10		15			5		10		15
	0.00555556		0.0147414		NA			0.0725556		0.0983621		NA			0.0942178		NA		NA
	NA		0.0283929		0.042716			NA		0.0617857		0.397284			NA		0.0607964		0.128656
	NA		0.169231		0.0228235			NA		0.357692		0.105294			NA		NA		NA
	NA		0.0114583		0.00928571			NA		0.0795833		0.181071			NA		0.0941141		0.0495589
	NA		0.0486441		0.0143836			NA		0.02		0.136849			NA		NA		NA
	0.00936842		0.00978261		0.0144595			0.0691579		0.0527174		0.09			0.0815205		0.0503087		0.026923
	0.0262832		0.030431		0.02625			0.0915929		0.092931		0.455156			0.100165		0.130862		0.149475
	0.0146		0.0365		0.0116867			0.0464		0.111375		0.377711			0.068846		0.182936		0.121468
	0.0221622		0.0301235		0.0185294			0.0466216		0.126543		0.22598			0.0592736		0.13093		0.0645961
	-0.00338462		0.023		0.00753086			0.107538		0.032		0.151605			NA		NA		NA
	0.00753086		0.0451613		0.030303			0.055679		0.138065		0.453333			NA		NA		NA
	0.0096		0.0172414		0.014026			0.0311		0.0106897		0.117143			0.041035		0.0226		0.0395455
	0.0268468		0.0270213		0.0321127			0.0568468		0.0756383		0.143239			0.069391		0.0712197		0.0422134
	0.0505882		0.0670192		0.00604651			0.64521		0.331058		0.0753488					NA		0.025375
	0.0264516		0.0146809		0.0157576			0.138065		0.0723404		0.319697			0.158752		0.0902702		0.0826939
	0.017782		0.0382286		0.0189937			0.123706		0.110719		0.230694			0.0841501		0.0926708		0.0730505
	C/G		C/G		C/G			totalGLP1/G		totalGLP1/G		totalGLP1/G			activeGLP1/G		activeGLP1/G		activeGLP1/G
	5		10		15			5		10		15			5		10		15
	0.00555556		0.0147414		NA			0.0725556		0.0983621		NA			0.0942178		NA		NA
	NA		0.0283929		0.042716			NA		0.0617857		0.397284			NA		0.0607964		0.128656
	NA		0.169231		0.0228235			NA		0.357692		0.105294			NA		NA		NA
	NA		0.0114583		0.00928571			NA		0.0795833		0.181071			NA		0.0941141		0.0495589
	NA		0.0486441		0.0143836			NA		0.02		0.136849			NA		NA		NA
	0.00936842		0.00978261		0.0144595			0.0691579		0.0527174		0.09			0.0815205		0.0503087		0.026923
	0.0262832		0.030431		0.02625			0.0915929		0.092931		0.455156			0.100165		0.130862		0.149475
	0.0146		0.0365		0.0116867			0.0464		0.111375		0.377711			0.068846		0.182936		0.121468
	0.0221622		0.0301235		0.0185294			0.0466216		0.126543		0.22598			0.0592736		0.13093		0.0645961
	-0.00338462		0.023		0.00753086			0.107538		0.032		0.151605			NA		NA		NA
	0.00753086		0.0451613		0.030303			0.055679		0.138065		0.453333			NA		NA		NA
	0.0096		0.0172414		0.014026			0.0311		0.0106897		0.117143			0.041035		0.0226		0.0395455
	0.0268468		0.0270213		0.0321127			0.0568468		0.0756383		0.143239			0.069391		0.0712197		0.0422134
	0.0505882		0.0670192		0.00604651			0.64521		0.331058		0.0753488					NA		0.025375
	0.0264516		0.0146809		0.0157576			0.138065		0.0723404		0.319697			0.158752		0.0902702		0.0826939
	0.017782		0.0382286		0.0189937			0.123706		0.110719		0.230694			0.0841501		0.0926708		0.0730505
	C/G		C/G		C/G			totalGLP1/G		totalGLP1/G		totalGLP1/G			activeGLP1/G		activeGLP1/G		activeGLP1/G
	5		10		15			5		10		15			5		10		15
	0.00555556		0.0147414		NA			0.0725556		0.0983621		NA			0.0942178		NA		NA
	NA		0.0283929		0.042716			NA		0.0617857		0.397284			NA		0.0607964		0.128656
	NA		0.169231		0.0228235			NA		0.357692		0.105294			NA		NA		NA
	NA		0.0114583		0.00928571			NA		0.0795833		0.181071			NA		0.0941141		0.0495589
	NA		0.0486441		0.0143836			NA		0.02		0.136849			NA		NA		NA
	0.00936842		0.00978261		0.0144595			0.0691579		0.0527174		0.09			0.0815205		0.0503087		0.026923
	0.0262832		0.030431		0.02625			0.0915929		0.092931		0.455156			0.100165		0.130862		0.149475
	0.0146		0.0365		0.0116867			0.0464		0.111375		0.377711			0.068846		0.182936		0.121468
	0.0221622		0.0301235		0.0185294			0.0466216		0.126543		0.22598			0.0592736		0.13093		0.0645961
	-0.00338462		0.023		0.00753086			0.107538		0.032		0.151605			NA		NA		NA
	0.00753086		0.0451613		0.030303			0.055679		0.138065		0.453333			NA		NA		NA
	0.0096		0.0172414		0.014026			0.0311		0.0106897		0.117143			0.041035		0.0226		0.0395455
	0.0268468		0.0270213		0.0321127			0.0568468		0.0756383		0.143239			0.069391		0.0712197		0.0422134
	0.0505882		0.0670192		0.00604651			0.64521		0.331058		0.0753488					NA		0.025375
	0.0264516		0.0146809		0.0157576			0.138065		0.0723404		0.319697			0.158752		0.0902702		0.0826939
	0.017782		0.0382286		0.0189937			0.123706		0.110719		0.230694			0.0841501		0.0926708		0.0730505
	C/G		C/G		C/G			totalGLP1/G		totalGLP1/G		totalGLP1/G			activeGLP1/G		activeGLP1/G		activeGLP1/G
	5		10		15			5		10		15			5		10		15
	0.00555556		0.0147414		NA			0.0725556		0.0983621		NA			0.0942178		NA		NA
	NA		0.0283929		0.042716			NA		0.0617857		0.397284			NA		0.0607964		0.128656
	NA		0.169231		0.0228235			NA		0.357692		0.105294			NA		NA		NA
	NA		0.0114583		0.00928571			NA		0.0795833		0.181071			NA		0.0941141		0.0495589
	NA		0.0486441		0.0143836			NA		0.02		0.136849			NA		NA		NA
	0.00936842		0.00978261		0.0144595			0.0691579		0.0527174		0.09			0.0815205		0.0503087		0.026923
	0.0262832		0.030431		0.02625			0.0915929		0.092931		0.455156			0.100165		0.130862		0.149475
	0.0146		0.0365		0.0116867			0.0464		0.111375		0.377711			0.068846		0.182936		0.121468
	0.0221622		0.0301235		0.0185294			0.0466216		0.126543		0.22598			0.0592736		0.13093		0.0645961
	-0.00338462		0.023		0.00753086			0.107538		0.032		0.151605			NA		NA		NA
	0.00753086		0.0451613		0.030303			0.055679		0.138065		0.453333			NA		NA		NA
	0.0096		0.0172414		0.014026			0.0311		0.0106897		0.117143			0.041035		0.0226		0.0395455
	0.0268468		0.0270213		0.0321127			0.0568468		0.0756383		0.143239			0.069391		0.0712197		0.0422134
	0.0505882		0.0670192		0.00604651			0.64521		0.331058		0.0753488					NA		0.025375
	0.0264516		0.0146809		0.0157576			0.138065		0.0723404		0.319697			0.158752		0.0902702		0.0826939
	0.017782		0.0382286		0.0189937			0.123706		0.110719		0.230694			0.0841501		0.0926708		0.0730505
	C/G		C/G		C/G			totalGLP1/G		totalGLP1/G		totalGLP1/G			activeGLP1/G		activeGLP1/G		activeGLP1/G
	5		10		15			5		10		15			5		10		15
	0.00555556		0.0147414		NA			0.0725556		0.0983621		NA			0.0942178		NA		NA
	NA		0.0283929		0.042716			NA		0.0617857		0.397284			NA		0.0607964		0.128656
	NA		0.169231		0.0228235			NA		0.357692		0.105294			NA		NA		NA
	NA		0.0114583		0.00928571			NA		0.0795833		0.181071			NA		0.0941141		0.0495589
	NA		0.0486441		0.0143836			NA		0.02		0.136849			NA		NA		NA
	0.00936842		0.00978261		0.0144595			0.0691579		0.0527174		0.09			0.0815205		0.0503087		0.026923
	0.0262832		0.030431		0.02625			0.0915929		0.092931		0.455156			0.100165		0.130862		0.149475
	0.0146		0.0365		0.0116867			0.0464		0.111375		0.377711			0.068846		0.182936		0.121468
	0.0221622		0.0301235		0.0185294			0.0466216		0.126543		0.22598			0.0592736		0.13093		0.0645961
	-0.00338462		0.023		0.00753086			0.107538		0.032		0.151605			NA		NA		NA
	0.00753086		0.0451613		0.030303			0.055679		0.138065		0.453333			NA		NA		NA
	0.0096		0.0172414		0.014026			0.0311		0.0106897		0.117143			0.041035		0.0226		0.0395455
	0.0268468		0.0270213		0.0321127			0.0568468		0.0756383		0.143239			0.069391		0.0712197		0.0422134
	0.0505882		0.0670192		0.00604651			0.64521		0.331058		0.0753488					NA		0.025375
	0.0264516		0.0146809		0.0157576			0.138065		0.0723404		0.319697			0.158752		0.0902702		0.0826939
	0.017782		0.0382286		0.0189937			0.123706		0.110719		0.230694			0.0841501		0.0926708		0.0730505
	C/G		C/G		C/G			totalGLP1/G		totalGLP1/G		totalGLP1/G			activeGLP1/G		activeGLP1/G		activeGLP1/G
	5		10		15			5		10		15			5		10		15
	0.00555556		0.0147414		NA			0.0725556		0.0983621		NA			0.0942178		NA		NA
	NA		0.0283929		0.042716			NA		0.0617857		0.397284			NA		0.0607964		0.128656
	NA		0.169231		0.0228235			NA		0.357692		0.105294			NA		NA		NA
	NA		0.0114583		0.00928571			NA		0.0795833		0.181071			NA		0.0941141		0.0495589
	NA		0.0486441		0.0143836			NA		0.02		0.136849			NA		NA		NA
	0.00936842		0.00978261		0.0144595			0.0691579		0.0527174		0.09			0.0815205		0.0503087		0.026923
	0.0262832		0.030431		0.02625			0.0915929		0.092931		0.455156			0.100165		0.130862		0.149475
	0.0146		0.0365		0.0116867			0.0464		0.111375		0.377711			0.068846		0.182936		0.121468
	0.0221622		0.0301235		0.0185294			0.0466216		0.126543		0.22598			0.0592736		0.13093		0.0645961
	-0.00338462		0.023		0.00753086			0.107538		0.032		0.151605			NA		NA		NA
	0.00753086		0.0451613		0.030303			0.055679		0.138065		0.453333			NA		NA		NA
	0.0096		0.0172414		0.014026			0.0311		0.0106897		0.117143			0.041035		0.0226		0.0395455
	0.0268468		0.0270213		0.0321127			0.0568468		0.0756383		0.143239			0.069391		0.0712197		0.0422134
	0.0505882		0.0670192		0.00604651			0.64521		0.331058		0.0753488					NA		0.025375
	0.0264516		0.0146809		0.0157576			0.138065		0.0723404		0.319697			0.158752		0.0902702		0.0826939
	0.017782		0.0382286		0.0189937			0.123706		0.110719		0.230694			0.0841501		0.0926708		0.0730505
	C/G		C/G		C/G			totalGLP1/G		totalGLP1/G		totalGLP1/G			activeGLP1/G		activeGLP1/G		activeGLP1/G
	5		10		15			5		10		15			5		10		15
	0.00555556		0.0147414		NA			0.0725556		0.0983621		NA			0.0942178		NA		NA
	NA		0.0283929		0.042716			NA		0.0617857		0.397284			NA		0.0607964		0.128656
	NA		0.169231		0.0228235			NA		0.357692		0.105294			NA		NA		NA
	NA		0.0114583		0.00928571			NA		0.0795833		0.181071			NA		0.0941141		0.0495589
	NA		0.0486441		0.0143836			NA		0.02		0.136849			NA		NA		NA
	0.00936842		0.00978261		0.0144595			0.0691579		0.0527174		0.09			0.0815205		0.0503087		0.026923
	0.0262832		0.030431		0.02625			0.0915929		0.092931		0.455156			0.100165		0.130862		0.149475
	0.0146		0.0365		0.0116867			0.0464		0.111375		0.377711			0.068846		0.182936		0.121468
	0.0221622		0.0301235		0.0185294			0.0466216		0.126543		0.22598			0.0592736		0.13093		0.0645961
	-0.00338462		0.023		0.00753086			0.107538		0.032		0.151605			NA		NA		NA
	0.00753086		0.0451613		0.030303			0.055679		0.138065		0.453333			NA		NA		NA
	0.0096		0.0172414		0.014026			0.0311		0.0106897		0.117143			0.041035		0.0226		0.0395455
	0.0268468		0.0270213		0.0321127			0.0568468		0.0756383		0.143239			0.069391		0.0712197		0.0422134
	0.0505882		0.0670192		0.00604651			0.64521		0.331058		0.0753488					NA		0.025375
	0.0264516		0.0146809		0.0157576			0.138065		0.0723404		0.319697			0.158752		0.0902702		0.0826939
	0.017782		0.0382286		0.0189937			0.123706		0.110719		0.230694			0.0841501		0.0926708		0.0730505
	C/G		C/G		C/G			totalGLP1/G		totalGLP1/G		totalGLP1/G			activeGLP1/G		activeGLP1/G		activeGLP1/G
	5		10		15			5		10		15			5		10		15
	0.00555556		0.0147414		NA			0.0725556		0.0983621		NA			0.0942178		NA		NA
	NA		0.0283929		0.042716			NA		0.0617857		0.397284			NA		0.0607964		0.128656
	NA		0.169231		0.0228235			NA		0.357692		0.105294			NA		NA		NA
	NA		0.0114583		0.00928571			NA		0.0795833		0.181071			NA		0.0941141		0.0495589
	NA		0.0486441		0.0143836			NA		0.02		0.136849			NA		NA		NA
	0.00936842		0.00978261		0.0144595			0.0691579		0.0527174		0.09			0.0815205		0.0503087		0.026923
	0.0262832		0.030431		0.02625			0.0915929		0.092931		0.455156			0.100165		0.130862		0.149475
	0.0146		0.0365		0.0116867			0.0464		0.111375		0.377711			0.068846		0.182936		0.121468
	0.0221622		0.0301235		0.0185294			0.0466216		0.126543		0.22598			0.0592736		0.13093		0.0645961
	-0.00338462		0.023		0.00753086			0.107538		0.032		0.151605			NA		NA		NA
	0.00753086		0.0451613		0.030303			0.055679		0.138065		0.453333			NA		NA		NA
	0.0096		0.0172414		0.014026			0.0311		0.0106897		0.117143			0.041035		0.0226		0.0395455
	0.0268468		0.0270213		0.0321127			0.0568468		0.0756383		0.143239			0.069391		0.0712197		0.0422134
	0.0505882		0.0670192		0.00604651			0.64521		0.331058		0.0753488					NA		0.025375
	0.0264516		0.0146809		0.0157576			0.138065		0.0723404		0.319697			0.158752		0.0902702		0.0826939
	0.017782		0.0382286		0.0189937			0.123706		0.110719		0.230694			0.0841501		0.0926708		0.0730505
	C/G		C/G		C/G			totalGLP1/G		totalGLP1/G		totalGLP1/G			activeGLP1/G		activeGLP1/G		activeGLP1/G
	5		10		15			5		10		15			5		10		15
	0.00555556		0.0147414		NA			0.0725556		0.0983621		NA			0.0942178		NA		NA
	NA		0.0283929		0.042716			NA		0.0617857		0.397284			NA		0.0607964		0.128656
	NA		0.169231		0.0228235			NA		0.357692		0.105294			NA		NA		NA
	NA		0.0114583		0.00928571			NA		0.0795833		0.181071			NA		0.0941141		0.0495589
	NA		0.0486441		0.0143836			NA		0.02		0.136849			NA		NA		NA
	0.00936842		0.00978261		0.0144595			0.0691579		0.0527174		0.09			0.0815205		0.0503087		0.026923
	0.0262832		0.030431		0.02625			0.0915929		0.092931		0.455156			0.100165		0.130862		0.149475
	0.0146		0.0365		0.0116867			0.0464		0.111375		0.377711			0.068846		0.182936		0.121468
	0.0221622		0.0301235		0.0185294			0.0466216		0.126543		0.22598			0.0592736		0.13093		0.0645961
	-0.00338462		0.023		0.00753086			0.107538		0.032		0.151605			NA		NA		NA
	0.00753086		0.0451613		0.030303			0.055679		0.138065		0.453333			NA		NA		NA
	0.0096		0.0172414		0.014026			0.0311		0.0106897		0.117143			0.041035		0.0226		0.0395455
	0.0268468		0.0270213		0.0321127			0.0568468		0.0756383		0.143239			0.069391		0.0712197		0.0422134
	0.0505882		0.0670192		0.00604651			0.64521		0.331058		0.0753488					NA		0.025375
	0.0264516		0.0146809		0.0157576			0.138065		0.0723404		0.319697			0.158752		0.0902702		0.0826939
	0.017782		0.0382286		0.0189937			0.123706		0.110719		0.230694			0.0841501		0.0926708		0.0730505
	C/G		C/G		C/G			totalGLP1/G		totalGLP1/G		totalGLP1/G			activeGLP1/G		activeGLP1/G		activeGLP1/G
	5		10		15			5		10		15			5		10		15
	0.00555556		0.0147414		NA			0.0725556		0.0983621		NA			0.0942178		NA		NA
	NA		0.0283929		0.042716			NA		0.0617857		0.397284			NA		0.0607964		0.128656
	NA		0.169231		0.0228235			NA		0.357692		0.105294			NA		NA		NA
	NA		0.0114583		0.00928571			NA		0.0795833		0.181071			NA		0.0941141		0.0495589
	NA		0.0486441		0.0143836			NA		0.02		0.136849			NA		NA		NA
	0.00936842		0.00978261		0.0144595			0.0691579		0.0527174		0.09			0.0815205		0.0503087		0.026923
	0.0262832		0.030431		0.02625			0.0915929		0.092931		0.455156			0.100165		0.130862		0.149475
	0.0146		0.0365		0.0116867			0.0464		0.111375		0.377711			0.068846		0.182936		0.121468
	0.0221622		0.0301235		0.0185294			0.0466216		0.126543		0.22598			0.0592736		0.13093		0.0645961
	-0.00338462		0.023		0.00753086			0.107538		0.032		0.151605			NA		NA		NA
	0.00753086		0.0451613		0.030303			0.055679		0.138065		0.453333			NA		NA		NA
	0.0096		0.0172414		0.014026			0.0311		0.0106897		0.117143			0.041035		0.0226		0.0395455
	0.0268468		0.0270213		0.0321127			0.0568468		0.0756383		0.143239			0.069391		0.0712197		0.0422134
	0.0505882		0.0670192		0.00604651			0.64521		0.331058		0.0753488					NA		0.025375
	0.0264516		0.0146809		0.0157576			0.138065		0.0723404		0.319697			0.158752		0.0902702		0.0826939
	0.017782		0.0382286		0.0189937			0.123706		0.110719		0.230694			0.0841501		0.0926708		0.0730505
	C/G		C/G		C/G			totalGLP1/G		totalGLP1/G		totalGLP1/G			activeGLP1/G		activeGLP1/G		activeGLP1/G
	5		10		15			5		10		15			5		10		15
	0.00555556		0.0147414		NA			0.0725556		0.0983621		NA			0.0942178		NA		NA
	NA		0.0283929		0.042716			NA		0.0617857		0.397284			NA		0.0607964		0.128656
	NA		0.169231		0.0228235			NA		0.357692		0.105294			NA		NA		NA
	NA		0.0114583		0.00928571			NA		0.0795833		0.181071			NA		0.0941141		0.0495589
	NA		0.0486441		0.0143836			NA		0.02		0.136849			NA		NA		NA
	0.00936842		0.00978261		0.0144595			0.0691579		0.0527174		0.09			0.0815205		0.0503087		0.026923
	0.0262832		0.030431		0.02625			0.0915929		0.092931		0.455156			0.100165		0.130862		0.149475
	0.0146		0.0365		0.0116867			0.0464		0.111375		0.377711			0.068846		0.182936		0.121468
	0.0221622		0.0301235		0.0185294			0.0466216		0.126543		0.22598			0.0592736		0.13093		0.0645961
	-0.00338462		0.023		0.00753086			0.107538		0.032		0.151605			NA		NA		NA
	0.00753086		0.0451613		0.030303			0.055679		0.138065		0.453333			NA		NA		NA
	0.0096		0.0172414		0.014026			0.0311		0.0106897		0.117143			0.041035		0.0226		0.0395455
	0.0268468		0.0270213		0.0321127			0.0568468		0.0756383		0.143239			0.069391		0.0712197		0.0422134
	0.0505882		0.0670192		0.00604651			0.64521		0.331058		0.0753488					NA		0.025375
	0.0264516		0.0146809		0.0157576			0.138065		0.0723404		0.319697			0.158752		0.0902702		0.0826939
	0.017782		0.0382286		0.0189937			0.123706		0.110719		0.230694			0.0841501		0.0926708		0.0730505
	C/G		C/G		C/G			totalGLP1/G		totalGLP1/G		totalGLP1/G			activeGLP1/G		activeGLP1/G		activeGLP1/G
	5		10		15			5		10		15			5		10		15
	0.00555556		0.0147414		NA			0.0725556		0.0983621		NA			0.0942178		NA		NA
	NA		0.0283929		0.042716			NA		0.0617857		0.397284			NA		0.0607964		0.128656
	NA		0.169231		0.0228235			NA		0.357692		0.105294			NA		NA		NA
	NA		0.0114583		0.00928571			NA		0.0795833		0.181071			NA		0.0941141		0.0495589
	NA		0.0486441		0.0143836			NA		0.02		0.136849			NA		NA		NA
	0.00936842		0.00978261		0.0144595			0.0691579		0.0527174		0.09			0.0815205		0.0503087		0.026923
	0.0262832		0.030431		0.02625			0.0915929		0.092931		0.455156			0.100165		0.130862		0.149475
	0.0146		0.0365		0.0116867			0.0464		0.111375		0.377711			0.068846		0.182936		0.121468
	0.0221622		0.0301235		0.0185294			0.0466216		0.126543		0.22598			0.0592736		0.13093		0.0645961
	-0.00338462		0.023		0.00753086			0.107538		0.032		0.151605			NA		NA		NA
	0.00753086		0.0451613		0.030303			0.055679		0.138065		0.453333			NA		NA		NA
	0.0096		0.0172414		0.014026			0.0311		0.0106897		0.117143			0.041035		0.0226		0.0395455
	0.0268468		0.0270213		0.0321127			0.0568468		0.0756383		0.143239			0.069391		0.0712197		0.0422134
	0.0505882		0.0670192		0.00604651			0.64521		0.331058		0.0753488					NA		0.025375
	0.0264516		0.0146809		0.0157576			0.138065		0.0723404		0.319697			0.158752		0.0902702		0.0826939
	0.017782		0.0382286		0.0189937			0.123706		0.110719		0.230694			0.0841501		0.0926708		0.0730505
	C/G		C/G		C/G			totalGLP1/G		totalGLP1/G		totalGLP1/G			activeGLP1/G		activeGLP1/G		activeGLP1/G
	5		10		15			5		10		15			5		10		15
	0.00555556		0.0147414		NA			0.0725556		0.0983621		NA			0.0942178		NA		NA
	NA		0.0283929		0.042716			NA		0.0617857		0.397284			NA		0.0607964		0.128656
	NA		0.169231		0.0228235			NA		0.357692		0.105294			NA		NA		NA
	NA		0.0114583		0.00928571			NA		0.0795833		0.181071			NA		0.0941141		0.0495589
	NA		0.0486441		0.0143836			NA		0.02		0.136849			NA		NA		NA
	0.00936842		0.00978261		0.0144595			0.0691579		0.0527174		0.09			0.0815205		0.0503087		0.026923
	0.0262832		0.030431		0.02625			0.0915929		0.092931		0.455156			0.100165		0.130862		0.149475
	0.0146		0.0365		0.0116867			0.0464		0.111375		0.377711			0.068846		0.182936		0.121468
	0.0221622		0.0301235		0.0185294			0.0466216		0.126543		0.22598			0.0592736		0.13093		0.0645961
	-0.00338462		0.023		0.00753086			0.107538		0.032		0.151605			NA		NA		NA
	0.00753086		0.0451613		0.030303			0.055679		0.138065		0.453333			NA		NA		NA
	0.0096		0.0172414		0.014026			0.0311		0.0106897		0.117143			0.041035		0.0226		0.0395455
	0.0268468		0.0270213		0.0321127			0.0568468		0.0756383		0.143239			0.069391		0.0712197		0.0422134
	0.0505882		0.0670192		0.00604651			0.64521		0.331058		0.0753488					NA		0.025375
	0.0264516		0.0146809		0.0157576			0.138065		0.0723404		0.319697			0.158752		0.0902702		0.0826939
	0.017782		0.0382286		0.0189937			0.123706		0.110719		0.230694			0.0841501		0.0926708		0.0730505
	C/G		C/G		C/G			totalGLP1/G		totalGLP1/G		totalGLP1/G			activeGLP1/G		activeGLP1/G		activeGLP1/G
	5		10		15			5		10		15			5		10		15
	0.00555556		0.0147414		NA			0.0725556		0.0983621		NA			0.0942178		NA		NA
	NA		0.0283929		0.042716			NA		0.0617857		0.397284			NA		0.0607964		0.128656
	NA		0.169231		0.0228235			NA		0.357692		0.105294			NA		NA		NA
	NA		0.0114583		0.00928571			NA		0.0795833		0.181071			NA		0.0941141		0.0495589
	NA		0.0486441		0.0143836			NA		0.02		0.136849			NA		NA		NA
	0.00936842		0.00978261		0.0144595			0.0691579		0.0527174		0.09			0.0815205		0.0503087		0.026923
	0.0262832		0.030431		0.02625			0.0915929		0.092931		0.455156			0.100165		0.130862		0.149475
	0.0146		0.0365		0.0116867			0.0464		0.111375		0.377711			0.068846		0.182936		0.121468
	0.0221622		0.0301235		0.0185294			0.0466216		0.126543		0.22598			0.0592736		0.13093		0.0645961
	-0.00338462		0.023		0.00753086			0.107538		0.032		0.151605			NA		NA		NA
	0.00753086		0.0451613		0.030303			0.055679		0.138065		0.453333			NA		NA		NA
	0.0096		0.0172414		0.014026			0.0311		0.0106897		0.117143			0.041035		0.0226		0.0395455
	0.0268468		0.0270213		0.0321127			0.0568468		0.0756383		0.143239			0.069391		0.0712197		0.0422134
	0.0505882		0.0670192		0.00604651			0.64521		0.331058		0.0753488					NA		0.025375
	0.0264516		0.0146809		0.0157576			0.138065		0.0723404		0.319697			0.158752		0.0902702		0.0826939
	0.017782		0.0382286		0.0189937			0.123706		0.110719		0.230694			0.0841501		0.0926708		0.0730505
	C/G		C/G		C/G			totalGLP1/G		totalGLP1/G		totalGLP1/G			activeGLP1/G		activeGLP1/G		activeGLP1/G
	5		10		15			5		10		15			5		10		15
	0.00555556		0.0147414		NA			0.0725556		0.0983621		NA			0.0942178		NA		NA
	NA		0.0283929		0.042716			NA		0.0617857		0.397284			NA		0.0607964		0.128656
	NA		0.169231		0.0228235			NA		0.357692		0.105294			NA		NA		NA
	NA		0.0114583		0.00928571			NA		0.0795833		0.181071			NA		0.0941141		0.0495589
	NA		0.0486441		0.0143836			NA		0.02		0.136849			NA		NA		NA
	0.00936842		0.00978261		0.0144595			0.0691579		0.0527174		0.09			0.0815205		0.0503087		0.026923
	0.0262832		0.030431		0.02625			0.0915929		0.092931		0.455156			0.100165		0.130862		0.149475
	0.0146		0.0365		0.0116867			0.0464		0.111375		0.377711			0.068846		0.182936		0.121468
	0.0221622		0.0301235		0.0185294			0.0466216		0.126543		0.22598			0.0592736		0.13093		0.0645961
	-0.00338462		0.023		0.00753086			0.107538		0.032		0.151605			NA		NA		NA
	0.00753086		0.0451613		0.030303			0.055679		0.138065		0.453333			NA		NA		NA
	0.0096		0.0172414		0.014026			0.0311		0.0106897		0.117143			0.041035		0.0226		0.0395455
	0.0268468		0.0270213		0.0321127			0.0568468		0.0756383		0.143239			0.069391		0.0712197		0.0422134
	0.0505882		0.0670192		0.00604651			0.64521		0.331058		0.0753488					NA		0.025375
	0.0264516		0.0146809		0.0157576			0.138065		0.0723404		0.319697			0.158752		0.0902702		0.0826939
	0.017782		0.0382286		0.0189937			0.123706		0.110719		0.230694			0.0841501		0.0926708		0.0730505
	C/G		C/G		C/G			totalGLP1/G		totalGLP1/G		totalGLP1/G			activeGLP1/G		activeGLP1/G		activeGLP1/G
	5		10		15			5		10		15			5		10		15
	0.00555556		0.0147414		NA			0.0725556		0.0983621		NA			0.0942178		NA		NA
	NA		0.0283929		0.042716			NA		0.0617857		0.397284			NA		0.0607964		0.128656
	NA		0.169231		0.0228235			NA		0.357692		0.105294			NA		NA		NA
	NA		0.0114583		0.00928571			NA		0.0795833		0.181071			NA		0.0941141		0.0495589
	NA		0.0486441		0.0143836			NA		0.02		0.136849			NA		NA		NA
	0.00936842		0.00978261		0.0144595			0.0691579		0.0527174		0.09			0.0815205		0.0503087		0.026923
	0.0262832		0.030431		0.02625			0.0915929		0.092931		0.455156			0.100165		0.130862		0.149475
	0.0146		0.0365		0.0116867			0.0464		0.111375		0.377711			0.068846		0.182936		0.121468
	0.0221622		0.0301235		0.0185294			0.0466216		0.126543		0.22598			0.0592736		0.13093		0.0645961
	-0.00338462		0.023		0.00753086			0.107538		0.032		0.151605			NA		NA		NA
	0.00753086		0.0451613		0.030303			0.055679		0.138065		0.453333			NA		NA		NA
	0.0096		0.0172414		0.014026			0.0311		0.0106897		0.117143			0.041035		0.0226		0.0395455
	0.0268468		0.0270213		0.0321127			0.0568468		0.0756383		0.143239			0.069391		0.0712197		0.0422134
	0.0505882		0.0670192		0.00604651			0.64521		0.331058		0.0753488					NA		0.025375
	0.0264516		0.0146809		0.0157576			0.138065		0.0723404		0.319697			0.158752		0.0902702		0.0826939
	0.017782		0.0382286		0.0189937			0.123706		0.110719		0.230694			0.0841501		0.0926708		0.0730505
	C/G		C/G		C/G			totalGLP1/G		totalGLP1/G		totalGLP1/G			activeGLP1/G		activeGLP1/G		activeGLP1/G
	5		10		15			5		10		15			5		10		15
	0.00555556		0.0147414		NA			0.0725556		0.0983621		NA			0.0942178		NA		NA
	NA		0.0283929		0.042716			NA		0.0617857		0.397284			NA		0.0607964		0.128656
	NA		0.169231		0.0228235			NA		0.357692		0.105294			NA		NA		NA
	NA		0.0114583		0.00928571			NA		0.0795833		0.181071			NA		0.0941141		0.0495589
	NA		0.0486441		0.0143836			NA		0.02		0.136849			NA		NA		NA
	0.00936842		0.00978261		0.0144595			0.0691579		0.0527174		0.09			0.0815205		0.0503087		0.026923
	0.0262832		0.030431		0.02625			0.0915929		0.092931		0.455156			0.100165		0.130862		0.149475
	0.0146		0.0365		0.0116867			0.0464		0.111375		0.377711			0.068846		0.182936		0.121468
	0.0221622		0.0301235		0.0185294			0.0466216		0.126543		0.22598			0.0592736		0.13093		0.0645961
	-0.00338462		0.023		0.00753086			0.107538		0.032		0.151605			NA		NA		NA
	0.00753086		0.0451613		0.030303			0.055679		0.138065		0.453333			NA		NA		NA
	0.0096		0.0172414		0.014026			0.0311		0.0106897		0.117143			0.041035		0.0226		0.0395455
	0.0268468		0.0270213		0.0321127			0.0568468		0.0756383		0.143239			0.069391		0.0712197		0.0422134
	0.0505882		0.0670192		0.00604651			0.64521		0.331058		0.0753488					NA		0.025375
	0.0264516		0.0146809		0.0157576			0.138065		0.0723404		0.319697			0.158752		0.0902702		0.0826939
	0.017782		0.0382286		0.0189937			0.123706		0.110719		0.230694			0.0841501		0.0926708		0.0730505
	C/G		C/G		C/G			totalGLP1/G		totalGLP1/G		totalGLP1/G			activeGLP1/G		activeGLP1/G		activeGLP1/G
	5		10		15			5		10		15			5		10		15
	0.00555556		0.0147414		NA			0.0725556		0.0983621		NA			0.0942178		NA		NA
	NA		0.0283929		0.042716			NA		0.0617857		0.397284			NA		0.0607964		0.128656
	NA		0.169231		0.0228235			NA		0.357692		0.105294			NA		NA		NA
	NA		0.0114583		0.00928571			NA		0.0795833		0.181071			NA		0.0941141		0.0495589
	NA		0.0486441		0.0143836			NA		0.02		0.136849			NA		NA		NA
	0.00936842		0.00978261		0.0144595			0.0691579		0.0527174		0.09			0.0815205		0.0503087		0.026923
	0.0262832		0.030431		0.02625			0.0915929		0.092931		0.455156			0.100165		0.130862		0.149475
	0.0146		0.0365		0.0116867			0.0464		0.111375		0.377711			0.068846		0.182936		0.121468
	0.0221622		0.0301235		0.0185294			0.0466216		0.126543		0.22598			0.0592736		0.13093		0.0645961
	-0.00338462		0.023		0.00753086			0.107538		0.032		0.151605			NA		NA		NA
	0.00753086		0.0451613		0.030303			0.055679		0.138065		0.453333			NA		NA		NA
	0.0096		0.0172414		0.014026			0.0311		0.0106897		0.117143			0.041035		0.0226		0.0395455
	0.0268468		0.0270213		0.0321127			0.0568468		0.0756383		0.143239			0.069391		0.0712197		0.0422134
	0.0505882		0.0670192		0.00604651			0.64521		0.331058		0.0753488					NA		0.025375
	0.0264516		0.0146809		0.0157576			0.138065		0.0723404		0.319697			0.158752		0.0902702		0.0826939
	0.017782		0.0382286		0.0189937			0.123706		0.110719		0.230694			0.0841501		0.0926708		0.0730505
	C/G		C/G		C/G			totalGLP1/G		totalGLP1/G		totalGLP1/G			activeGLP1/G		activeGLP1/G		activeGLP1/G
	5		10		15			5		10		15			5		10		15
	0.00555556		0.0147414		NA			0.0725556		0.0983621		NA			0.0942178		NA		NA
	NA		0.0283929		0.042716			NA		0.0617857		0.397284			NA		0.0607964		0.128656
	NA		0.169231		0.0228235			NA		0.357692		0.105294			NA		NA		NA
	NA		0.0114583		0.00928571			NA		0.0795833		0.181071			NA		0.0941141		0.0495589
	NA		0.0486441		0.0143836			NA		0.02		0.136849			NA		NA		NA
	0.00936842		0.00978261		0.0144595			0.0691579		0.0527174		0.09			0.0815205		0.0503087		0.026923
	0.0262832		0.030431		0.02625			0.0915929		0.092931		0.455156			0.100165		0.130862		0.149475
	0.0146		0.0365		0.0116867			0.0464		0.111375		0.377711			0.068846		0.182936		0.121468
	0.0221622		0.0301235		0.0185294			0.0466216		0.126543		0.22598			0.0592736		0.13093		0.0645961
	-0.00338462		0.023		0.00753086			0.107538		0.032		0.151605			NA		NA		NA
	0.00753086		0.0451613		0.030303			0.055679		0.138065		0.453333			NA		NA		NA
	0.0096		0.0172414		0.014026			0.0311		0.0106897		0.117143			0.041035		0.0226		0.0395455
	0.0268468		0.0270213		0.0321127			0.0568468		0.0756383		0.143239			0.069391		0.0712197		0.0422134
	0.0505882		0.0670192		0.00604651			0.64521		0.331058		0.0753488					NA		0.025375
	0.0264516		0.0146809		0.0157576			0.138065		0.0723404		0.319697			0.158752		0.0902702		0.0826939
	0.017782		0.0382286		0.0189937			0.123706		0.110719		0.230694			0.0841501		0.0926708		0.0730505
	C/G		C/G		C/G			totalGLP1/G		totalGLP1/G		totalGLP1/G			activeGLP1/G		activeGLP1/G		activeGLP1/G
	5		10		15			5		10		15			5		10		15
	0.00555556		0.0147414		NA			0.0725556		0.0983621		NA			0.0942178		NA		NA
	NA		0.0283929		0.042716			NA		0.0617857		0.397284			NA		0.0607964		0.128656
	NA		0.169231		0.0228235			NA		0.357692		0.105294			NA		NA		NA
	NA		0.0114583		0.00928571			NA		0.0795833		0.181071			NA		0.0941141		0.0495589
	NA		0.0486441		0.0143836			NA		0.02		0.136849			NA		NA		NA
	0.00936842		0.00978261		0.0144595			0.0691579		0.0527174		0.09			0.0815205		0.0503087		0.026923
	0.0262832		0.030431		0.02625			0.0915929		0.092931		0.455156			0.100165		0.130862		0.149475
	0.0146		0.0365		0.0116867			0.0464		0.111375		0.377711			0.068846		0.182936		0.121468
	0.0221622		0.0301235		0.0185294			0.0466216		0.126543		0.22598			0.0592736		0.13093		0.0645961
	-0.00338462		0.023		0.00753086			0.107538		0.032		0.151605			NA		NA		NA
	0.00753086		0.0451613		0.030303			0.055679		0.138065		0.453333			NA		NA		NA
	0.0096		0.0172414		0.014026			0.0311		0.0106897		0.117143			0.041035		0.0226		0.0395455
	0.0268468		0.0270213		0.0321127			0.0568468		0.0756383		0.143239			0.069391		0.0712197		0.0422134
	0.0505882		0.0670192		0.00604651			0.64521		0.331058		0.0753488					NA		0.025375
	0.0264516		0.0146809		0.0157576			0.138065		0.0723404		0.319697			0.158752		0.0902702		0.0826939
	0.017782		0.0382286		0.0189937			0.123706		0.110719		0.230694			0.0841501		0.0926708		0.0730505
	C/G		C/G		C/G			totalGLP1/G		totalGLP1/G		totalGLP1/G			activeGLP1/G		activeGLP1/G		activeGLP1/G
	5		10		15			5		10		15			5		10		15
	0.00555556		0.0147414		NA			0.0725556		0.0983621		NA			0.0942178		NA		NA
	NA		0.0283929		0.042716			NA		0.0617857		0.397284			NA		0.0607964		0.128656
	NA		0.169231		0.0228235			NA		0.357692		0.105294			NA		NA		NA
	NA		0.0114583		0.00928571			NA		0.0795833		0.181071			NA		0.0941141		0.0495589
	NA		0.0486441		0.0143836			NA		0.02		0.136849			NA		NA		NA
	0.00936842		0.00978261		0.0144595			0.0691579		0.0527174		0.09			0.0815205		0.0503087		0.026923
	0.0262832		0.030431		0.02625			0.0915929		0.092931		0.455156			0.100165		0.130862		0.149475
	0.0146		0.0365		0.0116867			0.0464		0.111375		0.377711			0.068846		0.182936		0.121468
	0.0221622		0.0301235		0.0185294			0.0466216		0.126543		0.22598			0.0592736		0.13093		0.0645961
	-0.00338462		0.023		0.00753086			0.107538		0.032		0.151605			NA		NA		NA
	0.00753086		0.0451613		0.030303			0.055679		0.138065		0.453333			NA		NA		NA
	0.0096		0.0172414		0.014026			0.0311		0.0106897		0.117143			0.041035		0.0226		0.0395455
	0.0268468		0.0270213		0.0321127			0.0568468		0.0756383		0.143239			0.069391		0.0712197		0.0422134
	0.0505882		0.0670192		0.00604651			0.64521		0.331058		0.0753488					NA		0.025375
	0.0264516		0.0146809		0.0157576			0.138065		0.0723404		0.319697			0.158752		0.0902702		0.0826939
	0.017782		0.0382286		0.0189937			0.123706		0.110719		0.230694			0.0841501		0.0926708		0.0730505
	C/G		C/G		C/G			totalGLP1/G		totalGLP1/G		totalGLP1/G			activeGLP1/G		activeGLP1/G		activeGLP1/G
	5		10		15			5		10		15			5		10		15
	0.00555556		0.0147414		NA			0.0725556		0.0983621		NA			0.0942178		NA		NA
	NA		0.0283929		0.042716			NA		0.0617857		0.397284			NA		0.0607964		0.128656
	NA		0.169231		0.0228235			NA		0.357692		0.105294			NA		NA		NA
	NA		0.0114583		0.00928571			NA		0.0795833		0.181071			NA		0.0941141		0.0495589
	NA		0.0486441		0.0143836			NA		0.02		0.136849			NA		NA		NA
	0.00936842		0.00978261		0.0144595			0.0691579		0.0527174		0.09			0.0815205		0.0503087		0.026923
	0.0262832		0.030431		0.02625			0.0915929		0.092931		0.455156			0.100165		0.130862		0.149475
	0.0146		0.0365		0.0116867			0.0464		0.111375		0.377711			0.068846		0.182936		0.121468
	0.0221622		0.0301235		0.0185294			0.0466216		0.126543		0.22598			0.0592736		0.13093		0.0645961
	-0.00338462		0.023		0.00753086			0.107538		0.032		0.151605			NA		NA		NA
	0.00753086		0.0451613		0.030303			0.055679		0.138065		0.453333			NA		NA		NA
	0.0096		0.0172414		0.014026			0.0311		0.0106897		0.117143			0.041035		0.0226		0.0395455
	0.0268468		0.0270213		0.0321127			0.0568468		0.0756383		0.143239			0.069391		0.0712197		0.0422134
	0.0505882		0.0670192		0.00604651			0.64521		0.331058		0.0753488					NA		0.025375
	0.0264516		0.0146809		0.0157576			0.138065		0.0723404		0.319697			0.158752		0.0902702		0.0826939
	0.017782		0.0382286		0.0189937			0.123706		0.110719		0.230694			0.0841501		0.0926708		0.0730505
	C/G		C/G		C/G			totalGLP1/G		totalGLP1/G		totalGLP1/G			activeGLP1/G		activeGLP1/G		activeGLP1/G
	5		10		15			5		10		15			5		10		15
	0.00555556		0.0147414		NA			0.0725556		0.0983621		NA			0.0942178		NA		NA
	NA		0.0283929		0.042716			NA		0.0617857		0.397284			NA		0.0607964		0.128656
	NA		0.169231		0.0228235			NA		0.357692		0.105294			NA		NA		NA
	NA		0.0114583		0.00928571			NA		0.0795833		0.181071			NA		0.0941141		0.0495589
	NA		0.0486441		0.0143836			NA		0.02		0.136849			NA		NA		NA
	0.00936842		0.00978261		0.0144595			0.0691579		0.0527174		0.09			0.0815205		0.0503087		0.026923
	0.0262832		0.030431		0.02625			0.0915929		0.092931		0.455156			0.100165		0.130862		0.149475
	0.0146		0.0365		0.0116867			0.0464		0.111375		0.377711			0.068846		0.182936		0.121468
	0.0221622		0.0301235		0.0185294			0.0466216		0.126543		0.22598			0.0592736		0.13093		0.0645961
	-0.00338462		0.023		0.00753086			0.107538		0.032		0.151605			NA		NA		NA
	0.00753086		0.0451613		0.030303			0.055679		0.138065		0.453333			NA		NA		NA
	0.0096		0.0172414		0.014026			0.0311		0.0106897		0.117143			0.041035		0.0226		0.0395455
	0.0268468		0.0270213		0.0321127			0.0568468		0.0756383		0.143239			0.069391		0.0712197		0.0422134
	0.0505882		0.0670192		0.00604651			0.64521		0.331058		0.0753488					NA		0.025375
	0.0264516		0.0146809		0.0157576			0.138065		0.0723404		0.319697			0.158752		0.0902702		0.0826939
	0.017782		0.0382286		0.0189937			0.123706		0.110719		0.230694			0.0841501		0.0926708		0.0730505
	C/G		C/G		C/G			totalGLP1/G		totalGLP1/G		totalGLP1/G			activeGLP1/G		activeGLP1/G		activeGLP1/G
	5		10		15			5		10		15			5		10		15
	0.00555556		0.0147414		NA			0.0725556		0.0983621		NA			0.0942178		NA		NA
	NA		0.0283929		0.042716			NA		0.0617857		0.397284			NA		0.0607964		0.128656
	NA		0.169231		0.0228235			NA		0.357692		0.105294			NA		NA		NA
	NA		0.0114583		0.00928571			NA		0.0795833		0.181071			NA		0.0941141		0.0495589
	NA		0.0486441		0.0143836			NA		0.02		0.136849			NA		NA		NA
	0.00936842		0.00978261		0.0144595			0.0691579		0.0527174		0.09			0.0815205		0.0503087		0.026923
	0.0262832		0.030431		0.02625			0.0915929		0.092931		0.455156			0.100165		0.130862		0.149475
	0.0146		0.0365		0.0116867			0.0464		0.111375		0.377711			0.068846		0.182936		0.121468
	0.0221622		0.0301235		0.0185294			0.0466216		0.126543		0.22598			0.0592736		0.13093		0.0645961
	-0.00338462		0.023		0.00753086			0.107538		0.032		0.151605			NA		NA		NA
	0.00753086		0.0451613		0.030303			0.055679		0.138065		0.453333			NA		NA		NA
	0.0096		0.0172414		0.014026			0.0311		0.0106897		0.117143			0.041035		0.0226		0.0395455
	0.0268468		0.0270213		0.0321127			0.0568468		0.0756383		0.143239			0.069391		0.0712197		0.0422134
	0.0505882		0.0670192		0.00604651			0.64521		0.331058		0.0753488					NA		0.025375
	0.0264516		0.0146809		0.0157576			0.138065		0.0723404		0.319697			0.158752		0.0902702		0.0826939
	0.017782		0.0382286		0.0189937			0.123706		0.110719		0.230694			0.0841501		0.0926708		0.0730505
	C/G		C/G		C/G			totalGLP1/G		totalGLP1/G		totalGLP1/G			activeGLP1/G		activeGLP1/G		activeGLP1/G
	5		10		15			5		10		15			5		10		15
	0.00555556		0.0147414		NA			0.0725556		0.0983621		NA			0.0942178		NA		NA
	NA		0.0283929		0.042716			NA		0.0617857		0.397284			NA		0.0607964		0.128656
	NA		0.169231		0.0228235			NA		0.357692		0.105294			NA		NA		NA
	NA		0.0114583		0.00928571			NA		0.0795833		0.181071			NA		0.0941141		0.0495589
	NA		0.0486441		0.0143836			NA		0.02		0.136849			NA		NA		NA
	0.00936842		0.00978261		0.0144595			0.0691579		0.0527174		0.09			0.0815205		0.0503087		0.026923
	0.0262832		0.030431		0.02625			0.0915929		0.092931		0.455156			0.100165		0.130862		0.149475
	0.0146		0.0365		0.0116867			0.0464		0.111375		0.377711			0.068846		0.182936		0.121468
	0.0221622		0.0301235		0.0185294			0.0466216		0.126543		0.22598			0.0592736		0.13093		0.0645961
	-0.00338462		0.023		0.00753086			0.107538		0.032		0.151605			NA		NA		NA
	0.00753086		0.0451613		0.030303			0.055679		0.138065		0.453333			NA		NA		NA
	0.0096		0.0172414		0.014026			0.0311		0.0106897		0.117143			0.041035		0.0226		0.0395455
	0.0268468		0.0270213		0.0321127			0.0568468		0.0756383		0.143239			0.069391		0.0712197		0.0422134
	0.0505882		0.0670192		0.00604651			0.64521		0.331058		0.0753488					NA		0.025375
	0.0264516		0.0146809		0.0157576			0.138065		0.0723404		0.319697			0.158752		0.0902702		0.0826939
	0.017782		0.0382286		0.0189937			0.123706		0.110719		0.230694			0.0841501		0.0926708		0.0730505
	C/G		C/G		C/G			totalGLP1/G		totalGLP1/G		totalGLP1/G			activeGLP1/G		activeGLP1/G		activeGLP1/G
	5		10		15			5		10		15			5		10		15
	0.00555556		0.0147414		NA			0.0725556		0.0983621		NA			0.0942178		NA		NA
	NA		0.0283929		0.042716			NA		0.0617857		0.397284			NA		0.0607964		0.128656
	NA		0.169231		0.0228235			NA		0.357692		0.105294			NA		NA		NA
	NA		0.0114583		0.00928571			NA		0.0795833		0.181071			NA		0.0941141		0.0495589
	NA		0.0486441		0.0143836			NA		0.02		0.136849			NA		NA		NA
	0.00936842		0.00978261		0.0144595			0.0691579		0.0527174		0.09			0.0815205		0.0503087		0.026923
	0.0262832		0.030431		0.02625			0.0915929		0.092931		0.455156			0.100165		0.130862		0.149475
	0.0146		0.0365		0.0116867			0.0464		0.111375		0.377711			0.068846		0.182936		0.121468
	0.0221622		0.0301235		0.0185294			0.0466216		0.126543		0.22598			0.0592736		0.13093		0.0645961
	-0.00338462		0.023		0.00753086			0.107538		0.032		0.151605			NA		NA		NA
	0.00753086		0.0451613		0.030303			0.055679		0.138065		0.453333			NA		NA		NA
	0.0096		0.0172414		0.014026			0.0311		0.0106897		0.117143			0.041035		0.0226		0.0395455
	0.0268468		0.0270213		0.0321127			0.0568468		0.0756383		0.143239			0.069391		0.0712197		0.0422134
	0.0505882		0.0670192		0.00604651			0.64521		0.331058		0.0753488					NA		0.025375
	0.0264516		0.0146809		0.0157576			0.138065		0.0723404		0.319697			0.158752		0.0902702		0.0826939
	0.017782		0.0382286		0.0189937			0.123706		0.110719		0.230694			0.0841501		0.0926708		0.0730505
	C/G		C/G		C/G			totalGLP1/G		totalGLP1/G		totalGLP1/G			activeGLP1/G		activeGLP1/G		activeGLP1/G
	5		10		15			5		10		15			5		10		15
	0.00555556		0.0147414		NA			0.0725556		0.0983621		NA			0.0942178		NA		NA
	NA		0.0283929		0.042716			NA		0.0617857		0.397284			NA		0.0607964		0.128656
	NA		0.169231		0.0228235			NA		0.357692		0.105294			NA		NA		NA
	NA		0.0114583		0.00928571			NA		0.0795833		0.181071			NA		0.0941141		0.0495589
	NA		0.0486441		0.0143836			NA		0.02		0.136849			NA		NA		NA
	0.00936842		0.00978261		0.0144595			0.0691579		0.0527174		0.09			0.0815205		0.0503087		0.026923
	0.0262832		0.030431		0.02625			0.0915929		0.092931		0.455156			0.100165		0.130862		0.149475
	0.0146		0.0365		0.0116867			0.0464		0.111375		0.377711			0.068846		0.182936		0.121468
	0.0221622		0.0301235		0.0185294			0.0466216		0.126543		0.22598			0.0592736		0.13093		0.0645961
	-0.00338462		0.023		0.00753086			0.107538		0.032		0.151605			NA		NA		NA
	0.00753086		0.0451613		0.030303			0.055679		0.138065		0.453333			NA		NA		NA
	0.0096		0.0172414		0.014026			0.0311		0.0106897		0.117143			0.041035		0.0226		0.0395455
	0.0268468		0.0270213		0.0321127			0.0568468		0.0756383		0.143239			0.069391		0.0712197		0.0422134
	0.0505882		0.0670192		0.00604651			0.64521		0.331058		0.0753488					NA		0.025375
	0.0264516		0.0146809		0.0157576			0.138065		0.0723404		0.319697			0.158752		0.0902702		0.0826939
	0.017782		0.0382286		0.0189937			0.123706		0.110719		0.230694			0.0841501		0.0926708		0.0730505
	C/G		C/G		C/G			totalGLP1/G		totalGLP1/G		totalGLP1/G			activeGLP1/G		activeGLP1/G		activeGLP1/G
	5		10		15			5		10		15			5		10		15
	0.00555556		0.0147414		NA			0.0725556		0.0983621		NA			0.0942178		NA		NA
	NA		0.0283929		0.042716			NA		0.0617857		0.397284			NA		0.0607964		0.128656
	NA		0.169231		0.0228235			NA		0.357692		0.105294			NA		NA		NA
	NA		0.0114583		0.00928571			NA		0.0795833		0.181071			NA		0.0941141		0.0495589
	NA		0.0486441		0.0143836			NA		0.02		0.136849			NA		NA		NA
	0.00936842		0.00978261		0.0144595			0.0691579		0.0527174		0.09			0.0815205		0.0503087		0.026923
	0.0262832		0.030431		0.02625			0.0915929		0.092931		0.455156			0.100165		0.130862		0.149475
	0.0146		0.0365		0.0116867			0.0464		0.111375		0.377711			0.068846		0.182936		0.121468
	0.0221622		0.0301235		0.0185294			0.0466216		0.126543		0.22598			0.0592736		0.13093		0.0645961
	-0.00338462		0.023		0.00753086			0.107538		0.032		0.151605			NA		NA		NA
	0.00753086		0.0451613		0.030303			0.055679		0.138065		0.453333			NA		NA		NA
	0.0096		0.0172414		0.014026			0.0311		0.0106897		0.117143			0.041035		0.0226		0.0395455
	0.0268468		0.0270213		0.0321127			0.0568468		0.0756383		0.143239			0.069391		0.0712197		0.0422134
	0.0505882		0.0670192		0.00604651			0.64521		0.331058		0.0753488					NA		0.025375
	0.0264516		0.0146809		0.0157576			0.138065		0.0723404		0.319697			0.158752		0.0902702		0.0826939
	0.017782		0.0382286		0.0189937			0.123706		0.110719		0.230694			0.0841501		0.0926708		0.0730505
	C/G		C/G		C/G			totalGLP1/G		totalGLP1/G		totalGLP1/G			activeGLP1/G		activeGLP1/G		activeGLP1/G
	5		10		15			5		10		15			5		10		15
	0.00555556		0.0147414		NA			0.0725556		0.0983621		NA			0.0942178		NA		NA
	NA		0.0283929		0.042716			NA		0.0617857		0.397284			NA		0.0607964		0.128656
	NA		0.169231		0.0228235			NA		0.357692		0.105294			NA		NA		NA
	NA		0.0114583		0.00928571			NA		0.0795833		0.181071			NA		0.0941141		0.0495589
	NA		0.0486441		0.0143836			NA		0.02		0.136849			NA		NA		NA
	0.00936842		0.00978261		0.0144595			0.0691579		0.0527174		0.09			0.0815205		0.0503087		0.026923
	0.0262832		0.030431		0.02625			0.0915929		0.092931		0.455156			0.100165		0.130862		0.149475
	0.0146		0.0365		0.0116867			0.0464		0.111375		0.377711			0.068846		0.182936		0.121468
	0.0221622		0.0301235		0.0185294			0.0466216		0.126543		0.22598			0.0592736		0.13093		0.0645961
	-0.00338462		0.023		0.00753086			0.107538		0.032		0.151605			NA		NA		NA
	0.00753086		0.0451613		0.030303			0.055679		0.138065		0.453333			NA		NA		NA
	0.0096		0.0172414		0.014026			0.0311		0.0106897		0.117143			0.041035		0.0226		0.0395455
	0.0268468		0.0270213		0.0321127			0.0568468		0.0756383		0.143239			0.069391		0.0712197		0.0422134
	0.0505882		0.0670192		0.00604651			0.64521		0.331058		0.0753488					NA		0.025375
	0.0264516		0.0146809		0.0157576			0.138065		0.0723404		0.319697			0.158752		0.0902702		0.0826939
	0.017782		0.0382286		0.0189937			0.123706		0.110719		0.230694			0.0841501		0.0926708		0.0730505
	C/G		C/G		C/G			totalGLP1/G		totalGLP1/G		totalGLP1/G			activeGLP1/G		activeGLP1/G		activeGLP1/G
	5		10		15			5		10		15			5		10		15
	0.00555556		0.0147414		NA			0.0725556		0.0983621		NA			0.0942178		NA		NA
	NA		0.0283929		0.042716			NA		0.0617857		0.397284			NA		0.0607964		0.128656
	NA		0.169231		0.0228235			NA		0.357692		0.105294			NA		NA		NA
	NA		0.0114583		0.00928571			NA		0.0795833		0.181071			NA		0.0941141		0.0495589
	NA		0.0486441		0.0143836			NA		0.02		0.136849			NA		NA		NA
	0.00936842		0.00978261		0.0144595			0.0691579		0.0527174		0.09			0.0815205		0.0503087		0.026923
	0.0262832		0.030431		0.02625			0.0915929		0.092931		0.455156			0.100165		0.130862		0.149475
	0.0146		0.0365		0.0116867			0.0464		0.111375		0.377711			0.068846		0.182936		0.121468
	0.0221622		0.0301235		0.0185294			0.0466216		0.126543		0.22598			0.0592736		0.13093		0.0645961
	-0.00338462		0.023		0.00753086			0.107538		0.032		0.151605			NA		NA		NA
	0.00753086		0.0451613		0.030303			0.055679		0.138065		0.453333			NA		NA		NA
	0.0096		0.0172414		0.014026			0.0311		0.0106897		0.117143			0.041035		0.0226		0.0395455
	0.0268468		0.0270213		0.0321127			0.0568468		0.0756383		0.143239			0.069391		0.0712197		0.0422134
	0.0505882		0.0670192		0.00604651			0.64521		0.331058		0.0753488					NA		0.025375
	0.0264516		0.0146809		0.0157576			0.138065		0.0723404		0.319697			0.158752		0.0902702		0.0826939
	0.017782		0.0382286		0.0189937			0.123706		0.110719		0.230694			0.0841501		0.0926708		0.0730505
	C/G		C/G		C/G			totalGLP1/G		totalGLP1/G		totalGLP1/G			activeGLP1/G		activeGLP1/G		activeGLP1/G
	5		10		15			5		10		15			5		10		15
	0.00555556		0.0147414		NA			0.0725556		0.0983621		NA			0.0942178		NA		NA
	NA		0.0283929		0.042716			NA		0.0617857		0.397284			NA		0.0607964		0.128656
	NA		0.169231		0.0228235			NA		0.357692		0.105294			NA		NA		NA
	NA		0.0114583		0.00928571			NA		0.0795833		0.181071			NA		0.0941141		0.0495589
	NA		0.0486441		0.0143836			NA		0.02		0.136849			NA		NA		NA
	0.00936842		0.00978261		0.0144595			0.0691579		0.0527174		0.09			0.0815205		0.0503087		0.026923
	0.0262832		0.030431		0.02625			0.0915929		0.092931		0.455156			0.100165		0.130862		0.149475
	0.0146		0.0365		0.0116867			0.0464		0.111375		0.377711			0.068846		0.182936		0.121468
	0.0221622		0.0301235		0.0185294			0.0466216		0.126543		0.22598			0.0592736		0.13093		0.0645961
	-0.00338462		0.023		0.00753086			0.107538		0.032		0.151605			NA		NA		NA
	0.00753086		0.0451613		0.030303			0.055679		0.138065		0.453333			NA		NA		NA
	0.0096		0.0172414		0.014026			0.0311		0.0106897		0.117143			0.041035		0.0226		0.0395455
	0.0268468		0.0270213		0.0321127			0.0568468		0.0756383		0.143239			0.069391		0.0712197		0.0422134
	0.0505882		0.0670192		0.00604651			0.64521		0.331058		0.0753488					NA		0.025375
	0.0264516		0.0146809		0.0157576			0.138065		0.0723404		0.319697			0.158752		0.0902702		0.0826939
	0.017782		0.0382286		0.0189937			0.123706		0.110719		0.230694			0.0841501		0.0926708		0.0730505
	C/G		C/G		C/G			totalGLP1/G		totalGLP1/G		totalGLP1/G			activeGLP1/G		activeGLP1/G		activeGLP1/G
	5		10		15			5		10		15			5		10		15
	0.00555556		0.0147414		NA			0.0725556		0.0983621		NA			0.0942178		NA		NA
	NA		0.0283929		0.042716			NA		0.0617857		0.397284			NA		0.0607964		0.128656
	NA		0.169231		0.0228235			NA		0.357692		0.105294			NA		NA		NA
	NA		0.0114583		0.00928571			NA		0.0795833		0.181071			NA		0.0941141		0.0495589
	NA		0.0486441		0.0143836			NA		0.02		0.136849			NA		NA		NA
	0.00936842		0.00978261		0.0144595			0.0691579		0.0527174		0.09			0.0815205		0.0503087		0.026923
	0.0262832		0.030431		0.02625			0.0915929		0.092931		0.455156			0.100165		0.130862		0.149475
	0.0146		0.0365		0.0116867			0.0464		0.111375		0.377711			0.068846		0.182936		0.121468
	0.0221622		0.0301235		0.0185294			0.0466216		0.126543		0.22598			0.0592736		0.13093		0.0645961
	-0.00338462		0.023		0.00753086			0.107538		0.032		0.151605			NA		NA		NA
	0.00753086		0.0451613		0.030303			0.055679		0.138065		0.453333			NA		NA		NA
	0.0096		0.0172414		0.014026			0.0311		0.0106897		0.117143			0.041035		0.0226		0.0395455
	0.0268468		0.0270213		0.0321127			0.0568468		0.0756383		0.143239			0.069391		0.0712197		0.0422134
	0.0505882		0.0670192		0.00604651			0.64521		0.331058		0.0753488					NA		0.025375
	0.0264516		0.0146809		0.0157576			0.138065		0.0723404		0.319697			0.158752		0.0902702		0.0826939
	0.017782		0.0382286		0.0189937			0.123706		0.110719		0.230694			0.0841501		0.0926708		0.0730505
	C/G		C/G		C/G			totalGLP1/G		totalGLP1/G		totalGLP1/G			activeGLP1/G		activeGLP1/G		activeGLP1/G
	5		10		15			5		10		15			5		10		15
	0.00555556		0.0147414		NA			0.0725556		0.0983621		NA			0.0942178		NA		NA
	NA		0.0283929		0.042716			NA		0.0617857		0.397284			NA		0.0607964		0.128656
	NA		0.169231		0.0228235			NA		0.357692		0.105294			NA		NA		NA
	NA		0.0114583		0.00928571			NA		0.0795833		0.181071			NA		0.0941141		0.0495589
	NA		0.0486441		0.0143836			NA		0.02		0.136849			NA		NA		NA
	0.00936842		0.00978261		0.0144595			0.0691579		0.0527174		0.09			0.0815205		0.0503087		0.026923
	0.0262832		0.030431		0.02625			0.0915929		0.092931		0.455156			0.100165		0.130862		0.149475
	0.0146		0.0365		0.0116867			0.0464		0.111375		0.377711			0.068846		0.182936		0.121468
	0.0221622		0.0301235		0.0185294			0.0466216		0.126543		0.22598			0.0592736		0.13093		0.0645961
	-0.00338462		0.023		0.00753086			0.107538		0.032		0.151605			NA		NA		NA
	0.00753086		0.0451613		0.030303			0.055679		0.138065		0.453333			NA		NA		NA
	0.0096		0.0172414		0.014026			0.0311		0.0106897		0.117143			0.041035		0.0226		0.0395455
	0.0268468		0.0270213		0.0321127			0.0568468		0.0756383		0.143239			0.069391		0.0712197		0.0422134
	0.0505882		0.0670192		0.00604651			0.64521		0.331058		0.0753488					NA		0.025375
	0.0264516		0.0146809		0.0157576			0.138065		0.0723404		0.319697			0.158752		0.0902702		0.0826939
	0.017782		0.0382286		0.0189937			0.123706		0.110719		0.230694			0.0841501		0.0926708		0.0730505
	C/G		C/G		C/G			totalGLP1/G		totalGLP1/G		totalGLP1/G			activeGLP1/G		activeGLP1/G		activeGLP1/G
	5		10		15			5		10		15			5		10		15
	0.00555556		0.0147414		NA			0.0725556		0.0983621		NA			0.0942178		NA		NA
	NA		0.0283929		0.042716			NA		0.0617857		0.397284			NA		0.0607964		0.128656
	NA		0.169231		0.0228235			NA		0.357692		0.105294			NA		NA		NA
	NA		0.0114583		0.00928571			NA		0.0795833		0.181071			NA		0.0941141		0.0495589
	NA		0.0486441		0.0143836			NA		0.02		0.136849			NA		NA		NA
	0.00936842		0.00978261		0.0144595			0.0691579		0.0527174		0.09			0.0815205		0.0503087		0.026923
	0.0262832		0.030431		0.02625			0.0915929		0.092931		0.455156			0.100165		0.130862		0.149475
	0.0146		0.0365		0.0116867			0.0464		0.111375		0.377711			0.068846		0.182936		0.121468
	0.0221622		0.0301235		0.0185294			0.0466216		0.126543		0.22598			0.0592736		0.13093		0.0645961
	-0.00338462		0.023		0.00753086			0.107538		0.032		0.151605			NA		NA		NA
	0.00753086		0.0451613		0.030303			0.055679		0.138065		0.453333			NA		NA		NA
	0.0096		0.0172414		0.014026			0.0311		0.0106897		0.117143			0.041035		0.0226		0.0395455
	0.0268468		0.0270213		0.0321127			0.0568468		0.0756383		0.143239			0.069391		0.0712197		0.0422134
	0.0505882		0.0670192		0.00604651			0.64521		0.331058		0.0753488					NA		0.025375
	0.0264516		0.0146809		0.0157576			0.138065		0.0723404		0.319697			0.158752		0.0902702		0.0826939
	0.017782		0.0382286		0.0189937			0.123706		0.110719		0.230694			0.0841501		0.0926708		0.0730505
	C/G		C/G		C/G			totalGLP1/G		totalGLP1/G		totalGLP1/G			activeGLP1/G		activeGLP1/G		activeGLP1/G
	5		10		15			5		10		15			5		10		15
	0.00555556		0.0147414		NA			0.0725556		0.0983621		NA			0.0942178		NA		NA
	NA		0.0283929		0.042716			NA		0.0617857		0.397284			NA		0.0607964		0.128656
	NA		0.169231		0.0228235			NA		0.357692		0.105294			NA		NA		NA
	NA		0.0114583		0.00928571			NA		0.0795833		0.181071			NA		0.0941141		0.0495589
	NA		0.0486441		0.0143836			NA		0.02		0.136849			NA		NA		NA
	0.00936842		0.00978261		0.0144595			0.0691579		0.0527174		0.09			0.0815205		0.0503087		0.026923
	0.0262832		0.030431		0.02625			0.0915929		0.092931		0.455156			0.100165		0.130862		0.149475
	0.0146		0.0365		0.0116867			0.0464		0.111375		0.377711			0.068846		0.182936		0.121468
	0.0221622		0.0301235		0.0185294			0.0466216		0.126543		0.22598			0.0592736		0.13093		0.0645961
	-0.00338462		0.023		0.00753086			0.107538		0.032		0.151605			NA		NA		NA
	0.00753086		0.0451613		0.030303			0.055679		0.138065		0.453333			NA		NA		NA
	0.0096		0.0172414		0.014026			0.0311		0.0106897		0.117143			0.041035		0.0226		0.0395455
	0.0268468		0.0270213		0.0321127			0.0568468		0.0756383		0.143239			0.069391		0.0712197		0.0422134
	0.0505882		0.0670192		0.00604651			0.64521		0.331058		0.0753488					NA		0.025375
	0.0264516		0.0146809		0.0157576			0.138065		0.0723404		0.319697			0.158752		0.0902702		0.0826939
	0.017782		0.0382286		0.0189937			0.123706		0.110719		0.230694			0.0841501		0.0926708		0.0730505
	C/G		C/G		C/G			totalGLP1/G		totalGLP1/G		totalGLP1/G			activeGLP1/G		activeGLP1/G		activeGLP1/G
	5		10		15			5		10		15			5		10		15
	0.00555556		0.0147414		NA			0.0725556		0.0983621		NA			0.0942178		NA		NA
	NA		0.0283929		0.042716			NA		0.0617857		0.397284			NA		0.0607964		0.128656
	NA		0.169231		0.0228235			NA		0.357692		0.105294			NA		NA		NA
	NA		0.0114583		0.00928571			NA		0.0795833		0.181071			NA		0.0941141		0.0495589
	NA		0.0486441		0.0143836			NA		0.02		0.136849			NA		NA		NA
	0.00936842		0.00978261		0.0144595			0.0691579		0.0527174		0.09			0.0815205		0.0503087		0.026923
	0.0262832		0.030431		0.02625			0.0915929		0.092931		0.455156			0.100165		0.130862		0.149475
	0.0146		0.0365		0.0116867			0.0464		0.111375		0.377711			0.068846		0.182936		0.121468
	0.0221622		0.0301235		0.0185294			0.0466216		0.126543		0.22598			0.0592736		0.13093		0.0645961
	-0.00338462		0.023		0.00753086			0.107538		0.032		0.151605			NA		NA		NA
	0.00753086		0.0451613		0.030303			0.055679		0.138065		0.453333			NA		NA		NA
	0.0096		0.0172414		0.014026			0.0311		0.0106897		0.117143			0.041035		0.0226		0.0395455
	0.0268468		0.0270213		0.0321127			0.0568468		0.0756383		0.143239			0.069391		0.0712197		0.0422134
	0.0505882		0.0670192		0.00604651			0.64521		0.331058		0.0753488					NA		0.025375
	0.0264516		0.0146809		0.0157576			0.138065		0.0723404		0.319697			0.158752		0.0902702		0.0826939
	0.017782		0.0382286		0.0189937			0.123706		0.110719		0.230694			0.0841501		0.0926708		0.0730505
	C/G		C/G		C/G			totalGLP1/G		totalGLP1/G		totalGLP1/G			activeGLP1/G		activeGLP1/G		activeGLP1/G
	5		10		15			5		10		15			5		10		15
	0.00555556		0.0147414		NA			0.0725556		0.0983621		NA			0.0942178		NA		NA
	NA		0.0283929		0.042716			NA		0.0617857		0.397284			NA		0.0607964		0.128656
	NA		0.169231		0.0228235			NA		0.357692		0.105294			NA		NA		NA
	NA		0.0114583		0.00928571			NA		0.0795833		0.181071			NA		0.0941141		0.0495589
	NA		0.0486441		0.0143836			NA		0.02		0.136849			NA		NA		NA
	0.00936842		0.00978261		0.0144595			0.0691579		0.0527174		0.09			0.0815205		0.0503087		0.026923
	0.0262832		0.030431		0.02625			0.0915929		0.092931		0.455156			0.100165		0.130862		0.149475
	0.0146		0.0365		0.0116867			0.0464		0.111375		0.377711			0.068846		0.182936		0.121468
	0.0221622		0.0301235		0.0185294			0.0466216		0.126543		0.22598			0.0592736		0.13093		0.0645961
	-0.00338462		0.023		0.00753086			0.107538		0.032		0.151605			NA		NA		NA
	0.00753086		0.0451613		0.030303			0.055679		0.138065		0.453333			NA		NA		NA
	0.0096		0.0172414		0.014026			0.0311		0.0106897		0.117143			0.041035		0.0226		0.0395455
	0.0268468		0.0270213		0.0321127			0.0568468		0.0756383		0.143239			0.069391		0.0712197		0.0422134
	0.0505882		0.0670192		0.00604651			0.64521		0.331058		0.0753488					NA		0.025375
	0.0264516		0.0146809		0.0157576			0.138065		0.0723404		0.319697			0.158752		0.0902702		0.0826939
	0.017782		0.0382286		0.0189937			0.123706		0.110719		0.230694			0.0841501		0.0926708		0.0730505
	C/G		C/G		C/G			totalGLP1/G		totalGLP1/G		totalGLP1/G			activeGLP1/G		activeGLP1/G		activeGLP1/G
	5		10		15			5		10		15			5		10		15
	0.00555556		0.0147414		NA			0.0725556		0.0983621		NA			0.0942178		NA		NA
	NA		0.0283929		0.042716			NA		0.0617857		0.397284			NA		0.0607964		0.128656
	NA		0.169231		0.0228235			NA		0.357692		0.105294			NA		NA		NA
	NA		0.0114583		0.00928571			NA		0.0795833		0.181071			NA		0.0941141		0.0495589
	NA		0.0486441		0.0143836			NA		0.02		0.136849			NA		NA		NA
	0.00936842		0.00978261		0.0144595			0.0691579		0.0527174		0.09			0.0815205		0.0503087		0.026923
	0.0262832		0.030431		0.02625			0.0915929		0.092931		0.455156			0.100165		0.130862		0.149475
	0.0146		0.0365		0.0116867			0.0464		0.111375		0.377711			0.068846		0.182936		0.121468
	0.0221622		0.0301235		0.0185294			0.0466216		0.126543		0.22598			0.0592736		0.13093		0.0645961
	-0.00338462		0.023		0.00753086			0.107538		0.032		0.151605			NA		NA		NA
	0.00753086		0.0451613		0.030303			0.055679		0.138065		0.453333			NA		NA		NA
	0.0096		0.0172414		0.014026			0.0311		0.0106897		0.117143			0.041035		0.0226		0.0395455
	0.0268468		0.0270213		0.0321127			0.0568468		0.0756383		0.143239			0.069391		0.0712197		0.0422134
	0.0505882		0.0670192		0.00604651			0.64521		0.331058		0.0753488					NA		0.025375
	0.0264516		0.0146809		0.0157576			0.138065		0.0723404		0.319697			0.158752		0.0902702		0.0826939
	0.017782		0.0382286		0.0189937			0.123706		0.110719		0.230694			0.0841501		0.0926708		0.0730505
	C/G		C/G		C/G			totalGLP1/G		totalGLP1/G		totalGLP1/G			activeGLP1/G		activeGLP1/G		activeGLP1/G
	5		10		15			5		10		15			5		10		15
	0.00555556		0.0147414		NA			0.0725556		0.0983621		NA			0.0942178		NA		NA
	NA		0.0283929		0.042716			NA		0.0617857		0.397284			NA		0.0607964		0.128656
	NA		0.169231		0.0228235			NA		0.357692		0.105294			NA		NA		NA
	NA		0.0114583		0.00928571			NA		0.0795833		0.181071			NA		0.0941141		0.0495589
	NA		0.0486441		0.0143836			NA		0.02		0.136849			NA		NA		NA
	0.00936842		0.00978261		0.0144595			0.0691579		0.0527174		0.09			0.0815205		0.0503087		0.026923
	0.0262832		0.030431		0.02625			0.0915929		0.092931		0.455156			0.100165		0.130862		0.149475
	0.0146		0.0365		0.0116867			0.0464		0.111375		0.377711			0.068846		0.182936		0.121468
	0.0221622		0.0301235		0.0185294			0.0466216		0.126543		0.22598			0.0592736		0.13093		0.0645961
	-0.00338462		0.023		0.00753086			0.107538		0.032		0.151605			NA		NA		NA
	0.00753086		0.0451613		0.030303			0.055679		0.138065		0.453333			NA		NA		NA
	0.0096		0.0172414		0.014026			0.0311		0.0106897		0.117143			0.041035		0.0226		0.0395455
	0.0268468		0.0270213		0.0321127			0.0568468		0.0756383		0.143239			0.069391		0.0712197		0.0422134
	0.0505882		0.0670192		0.00604651			0.64521		0.331058		0.0753488					NA		0.025375
	0.0264516		0.0146809		0.0157576			0.138065		0.0723404		0.319697			0.158752		0.0902702		0.0826939
	0.017782		0.0382286		0.0189937			0.123706		0.110719		0.230694			0.0841501		0.0926708		0.0730505
	C/G		C/G		C/G			totalGLP1/G		totalGLP1/G		totalGLP1/G			activeGLP1/G		activeGLP1/G		activeGLP1/G
	5		10		15			5		10		15			5		10		15
	0.00555556		0.0147414		NA			0.0725556		0.0983621		NA			0.0942178		NA		NA
	NA		0.0283929		0.042716			NA		0.0617857		0.397284			NA		0.0607964		0.128656
	NA		0.169231		0.0228235			NA		0.357692		0.105294			NA		NA		NA
	NA		0.0114583		0.00928571			NA		0.0795833		0.181071			NA		0.0941141		0.0495589
	NA		0.0486441		0.0143836			NA		0.02		0.136849			NA		NA		NA
	0.00936842		0.00978261		0.0144595			0.0691579		0.0527174		0.09			0.0815205		0.0503087		0.026923
	0.0262832		0.030431		0.02625			0.0915929		0.092931		0.455156			0.100165		0.130862		0.149475
	0.0146		0.0365		0.0116867			0.0464		0.111375		0.377711			0.068846		0.182936		0.121468
	0.0221622		0.0301235		0.0185294			0.0466216		0.126543		0.22598			0.0592736		0.13093		0.0645961
	-0.00338462		0.023		0.00753086			0.107538		0.032		0.151605			NA		NA		NA
	0.00753086		0.0451613		0.030303			0.055679		0.138065		0.453333			NA		NA		NA
	0.0096		0.0172414		0.014026			0.0311		0.0106897		0.117143			0.041035		0.0226		0.0395455
	0.0268468		0.0270213		0.0321127			0.0568468		0.0756383		0.143239			0.069391		0.0712197		0.0422134
	0.0505882		0.0670192		0.00604651			0.64521		0.331058		0.0753488					NA		0.025375
	0.0264516		0.0146809		0.0157576			0.138065		0.0723404		0.319697			0.158752		0.0902702		0.0826939
	0.017782		0.0382286		0.0189937			0.123706		0.110719		0.230694			0.0841501		0.0926708		0.0730505
	C/G		C/G		C/G			totalGLP1/G		totalGLP1/G		totalGLP1/G			activeGLP1/G		activeGLP1/G		activeGLP1/G
	5		10		15			5		10		15			5		10		15
	0.00555556		0.0147414		NA			0.0725556		0.0983621		NA			0.0942178		NA		NA
	NA		0.0283929		0.042716			NA		0.0617857		0.397284			NA		0.0607964		0.128656
	NA		0.169231		0.0228235			NA		0.357692		0.105294			NA		NA		NA
	NA		0.0114583		0.00928571			NA		0.0795833		0.181071			NA		0.0941141		0.0495589
	NA		0.0486441		0.0143836			NA		0.02		0.136849			NA		NA		NA
	0.00936842		0.00978261		0.0144595			0.0691579		0.0527174		0.09			0.0815205		0.0503087		0.026923
	0.0262832		0.030431		0.02625			0.0915929		0.092931		0.455156			0.100165		0.130862		0.149475
	0.0146		0.0365		0.0116867			0.0464		0.111375		0.377711			0.068846		0.182936		0.121468
	0.0221622		0.0301235		0.0185294			0.0466216		0.126543		0.22598			0.0592736		0.13093		0.0645961
	-0.00338462		0.023		0.00753086			0.107538		0.032		0.151605			NA		NA		NA
	0.00753086		0.0451613		0.030303			0.055679		0.138065		0.453333			NA		NA		NA
	0.0096		0.0172414		0.014026			0.0311		0.0106897		0.117143			0.041035		0.0226		0.0395455
	0.0268468		0.0270213		0.0321127			0.0568468		0.0756383		0.143239			0.069391		0.0712197		0.0422134
	0.0505882		0.0670192		0.00604651			0.64521		0.331058		0.0753488					NA		0.025375
	0.0264516		0.0146809		0.0157576			0.138065		0.0723404		0.319697			0.158752		0.0902702		0.0826939
	0.017782		0.0382286		0.0189937			0.123706		0.110719		0.230694			0.0841501		0.0926708		0.0730505

## Sheet: Data in Figure S2
Fig S2a	Glucose
	Time (h)	Sitagliptin		Sitagliptin+Dorzagliatin		Dorzagliatin
	0	172	44.1	151	46.4	163	32.8
	0.5	255	42	223	53.3	248	42.1
	1	306	52.3	265	42.9	300	52.4
	1.5	323	52.9	278	69.7	313	57.1
	2	319	47.4	263	74.5	310	57.2
	2.5	291	44.2	206	92.6	258	74.2
	3	240	79	158	82.5	212	76.8
	4	178	65.9	107	56.3	142	58.9
Fig S2b	C-peptide
	Time (h)	Sitagliptin		Sitagliptin+Dorzagliatin		Dorzagliatin
	0	2.11	0.835	2.32	0.885	2.34	0.784
	0.5	3.66	1.98	4.5	1.96	3.96	1.2
	1	5.39	2.61	6.99	3.26	5.49	1.83
	1.5	6.34	2.29	6.99	2.46	5.43	1.74
	2	6.4	2.23	8.2	3.79	6.12	2.37
	2.5	6.1	2.46	7.27	2.53	5.48	2.3
	3	5.44	2.22	5.68	1.91	4.73	1.83
	4	3.94	1.65	3.88	1.57	3.65	1.45
Fig S2c	GLP-1total
	Time (h)	Sitagliptin		Sitagliptin+Dorzagliatin		Dorzagliatin
	0	6.42	1.92	7.87	3.58	7.51	2.85
	0.5	17.3	18.8	15.4	9.27	27.1	15.7
	1	14.2	9.19	12.5	5.95	23.4	11.2
	1.5	9.6	3.24	9.26	4.25	12.7	5.55
	2	7.64	2.61	9.22	5.4	11.3	5.69
	2.5	5.09	1.67	5.75	2.45	6.87	4.54
	3	4.9	2.03	4.89	1.96	5.07	2.48
	4	5.38	2	6.73	2.77	5.17	1.98
Fig S2d	GLP-1active
	Time (h)	Sitagliptin		Sitagliptin+Dorzagliatin		Dorzagliatin
	0	3.34	1.07	4.62	2.95	1.75	1.2
	0.5	9.85	2.43	13.6	8.25	8.09	6.33
	1	9.56	4.82	12.3	7.99	5.63	3.72
	1.5	7.79	2.81	7.01	3.01	2.96	1.45
	2	5.87	2.91	8.34	7.08	2.45	1.31
	2.5	3.75	1.57	4.74	1.71	1.47	0.862
	3	3.84	2.42	3.88	1.77	0.986	0.495
	4	3.9	2	5.31	3.36	0.953	0.735

## Sheet: Data in Figure S3
Time	Dorza conc. in Dorza+Sita therapy		Dorza conc. in Dorza monotherapy		GLP-1total conc. in Dorza+Sita therapy		GLP-1total conc. in Dorza monotherapy		GLP-1active conc. in Dorza+Sita therapy		GLP-1active conc. in Dorza monotherapy
0	164		148
0.25	211		156
0.5	485		284		7.87		7.51		4.62		1.75
1	703		666		15.45		27.08		11.98		8.09
1.5	555		547		12.53		23.43		10.81		5.63
2	498		488		9.26		12.68		7.01		2.96
2.5					9.22		11.27		8.34		2.45
3	547		503		5.75		6.87		4.73		1.47
3.5					4.89		5.07		3.88		0.99
4	638		587
4.5					6.73		5.17		5.31		0.95

## Sheet: Data in Figure S4
	Sitagliptin + Dorzagliatin/Sitagliptin AUC0-24h	Cmax	Sitagliptin + Dorzagliatin/Dorzagliatin AUC0-24h	Cmax
Lower limit	85.61	83.73	96.08	86.92
GMR	92.63	98.14	100.34	102.34
upper limit	100.22	115.03	104.79	120.5
